# Supplementary material for: ﻿A taxonomic review of the order Mantodea in Korea based on morphology and DNA barcodes
Source: Zookeys. 2024 Jul 2;1206:1–43. doi: 10.3897/zookeys.1206.123355 (PMC11233986; doi:10.3897/zookeys.1206.123355)
Supplement: XML Treatment for Amantis [file zookeys.1206.123355-treatment1.xml]

<!DOCTYPE tp:taxon-treatment
  PUBLIC "-//TaxonX//DTD Taxonomic Treatment Publishing DTD v0 20100105//EN" "tax-treatment-NSO.dtd">
<tp:taxon-treatment xmlns:tp="http://www.plazi.org/taxpub"><tp:treatment-meta><kwd-group><label>Taxon classification</label><kwd>
                <named-content content-type="kingdom">Animalia</named-content>
              </kwd><kwd>
                <named-content content-type="order">Mantodea</named-content>
              </kwd><kwd>
                <named-content content-type="family">Gonypetidae</named-content>
              </kwd></kwd-group><mixed-citation publication-type="journal"><person-group><name><surname>Shim</surname><given-names>Jaeil</given-names></name><name><surname>Song</surname><given-names>Jeong-Hun</given-names></name></person-group><article-title>﻿A taxonomic review of the order <tp:taxon-name><tp:taxon-name-part taxon-name-part-type="order">Mantodea</tp:taxon-name-part></tp:taxon-name> in Korea based on morphology and DNA barcodes</article-title><source>Zookeys</source><day>02</day><month>07</month><year>2024</year><volume>1206</volume><fpage>1</fpage><lpage>43</lpage><pub-id pub-id-type="doi">10.3897/zookeys.1206.123355</pub-id></mixed-citation></tp:treatment-meta><tp:nomenclature><label>﻿Genus</label><tp:taxon-name>
              <object-id xmlns:xlink="http://www.w3.org/1999/xlink" content-type="arpha" xlink:type="simple">A957ED24-1447-5E0B-9FDF-7123A82C3028</object-id>
              <tp:taxon-name-part taxon-name-part-type="genus" reg="Amantis">Amantis</tp:taxon-name-part>
            </tp:taxon-name><tp:taxon-authority>Giglio-Tos, 1915</tp:taxon-authority><tp:nomenclature-citation-list><tp:nomenclature-citation><tp:taxon-name>
                  <tp:taxon-name-part taxon-name-part-type="genus" reg="Cimantis">Cimantis</tp:taxon-name-part>
                </tp:taxon-name><comment>Giglio-Tos, 1915: 154 (synonymized by <xref ref-type="bibr" rid="B8">Beier 1935</xref>: 28).</comment></tp:nomenclature-citation><tp:nomenclature-citation><tp:taxon-name>
                  <tp:taxon-name-part taxon-name-part-type="genus" reg="Shirakia">Shirakia</tp:taxon-name-part>
                </tp:taxon-name><comment>Beier, 1935: 47.</comment></tp:nomenclature-citation></tp:nomenclature-citation-list></tp:nomenclature><tp:treatment-sec sec-type="type species" id="SECID0EPOAE"><title>Type species.</title><p><tp:taxon-name><tp:taxon-name-part taxon-name-part-type="genus" reg="Mantis">Mantis</tp:taxon-name-part> (<tp:taxon-name-part taxon-name-part-type="subgenus" reg="Oxypilus">Oxypilus</tp:taxon-name-part>) <tp:taxon-name-part taxon-name-part-type="species" reg="reticulata">reticulata</tp:taxon-name-part></tp:taxon-name> De Haan, 1842.</p></tp:treatment-sec><tp:treatment-sec sec-type="diagnosis" id="SECID0EDPAE"><title>Diagnosis.</title><p>Very small sized mantises. Body with mottled dark spot pattern. Pronotum short, kite- shaped, its dorsal surface with longitudinal striped pattern. Genicular spurs length as long as <abbrev xmlns:xlink="http://www.w3.org/1999/xlink" xlink:title="posteroventral femoral spines" id="ABBRID0EJPAE" xlink:type="simple">Pvfs</abbrev> length. Second <abbrev xmlns:xlink="http://www.w3.org/1999/xlink" xlink:title="anteroventral femoral spines" id="ABBRID0ENPAE" xlink:type="simple">Avfs</abbrev> is as long as second <abbrev xmlns:xlink="http://www.w3.org/1999/xlink" xlink:title="discoidal spines of forefemur" id="ABBRID0ERPAE" xlink:type="simple">Ds</abbrev>, much longer than the neighboring spines. Wings brachypterous or macropterous.</p></tp:treatment-sec><ref-list><ref id="B8"><mixed-citation xmlns:xlink="http://www.w3.org/1999/xlink" xlink:type="simple"><person-group><name name-style="western"><surname>Beier</surname><given-names>M</given-names></name></person-group> (<year>1935</year>) <tp:taxon-name><tp:taxon-name-part taxon-name-part-type="order">Mantodea</tp:taxon-name-part></tp:taxon-name>. Subfamilie: <tp:taxon-name><tp:taxon-name-part taxon-name-part-type="subfamily">Mantinae</tp:taxon-name-part></tp:taxon-name>. In: Wytsman P (Ed.) Genera Insectorum, Fascicule 203, 1–146.</mixed-citation></ref></ref-list></tp:taxon-treatment>
