# Supplementary material for: ﻿A taxonomic review of the order Mantodea in Korea based on morphology and DNA barcodes
Source: Zookeys. 2024 Jul 2;1206:1–43. doi: 10.3897/zookeys.1206.123355 (PMC11233986; doi:10.3897/zookeys.1206.123355)
Supplement: XML Treatment for Amantis nawai [file zookeys.1206.123355-treatment2.xml]

<!DOCTYPE tp:taxon-treatment
  PUBLIC "-//TaxonX//DTD Taxonomic Treatment Publishing DTD v0 20100105//EN" "tax-treatment-NSO.dtd">
<tp:taxon-treatment xmlns:tp="http://www.plazi.org/taxpub"><tp:treatment-meta><kwd-group><label>Taxon classification</label><kwd>
                <named-content content-type="kingdom">Animalia</named-content>
              </kwd><kwd>
                <named-content content-type="order">Mantodea</named-content>
              </kwd><kwd>
                <named-content content-type="family">Gonypetidae</named-content>
              </kwd></kwd-group><mixed-citation publication-type="journal"><person-group><name><surname>Shim</surname><given-names>Jaeil</given-names></name><name><surname>Song</surname><given-names>Jeong-Hun</given-names></name></person-group><article-title>﻿A taxonomic review of the order <tp:taxon-name><tp:taxon-name-part taxon-name-part-type="order">Mantodea</tp:taxon-name-part></tp:taxon-name> in Korea based on morphology and DNA barcodes</article-title><source>Zookeys</source><day>02</day><month>07</month><year>2024</year><volume>1206</volume><fpage>1</fpage><lpage>43</lpage><pub-id pub-id-type="doi">10.3897/zookeys.1206.123355</pub-id></mixed-citation></tp:treatment-meta><tp:nomenclature><label>﻿</label><tp:taxon-name>
              <object-id xmlns:xlink="http://www.w3.org/1999/xlink" content-type="arpha" xlink:type="simple">2BC70BAA-05BD-51C8-8E7F-215E5E8D4908</object-id>
              <tp:taxon-name-part taxon-name-part-type="genus" reg="Amantis">Amantis</tp:taxon-name-part>
              <tp:taxon-name-part taxon-name-part-type="species" reg="nawai">nawai</tp:taxon-name-part>
            </tp:taxon-name><tp:taxon-authority>(Shiraki, 1908)</tp:taxon-authority><xref ref-type="fig" rid="F1">Figs 1–8</xref><xref ref-type="fig" rid="F2">, 9–14</xref><xref ref-type="fig" rid="F3">, 15–19</xref><tp:nomenclature-citation-list><tp:nomenclature-citation><tp:taxon-name>
                  <tp:taxon-name-part taxon-name-part-type="genus" reg="Gonypeta">Gonypeta</tp:taxon-name-part>
                  <tp:taxon-name-part taxon-name-part-type="species" reg="nawai">nawai</tp:taxon-name-part>
                </tp:taxon-name><comment>Shiraki, 1908: 47.</comment></tp:nomenclature-citation><tp:nomenclature-citation><tp:taxon-name>
                  <tp:taxon-name-part taxon-name-part-type="genus" reg="Gonypeta">Gonypeta</tp:taxon-name-part>
                  <tp:taxon-name-part taxon-name-part-type="species" reg="maculata">maculata</tp:taxon-name-part>
                </tp:taxon-name><comment>Shiraki, 1911: 318.</comment></tp:nomenclature-citation><tp:nomenclature-citation><tp:taxon-name>
                  <tp:taxon-name-part taxon-name-part-type="genus" reg="Amantis">Amantis</tp:taxon-name-part>
                  <tp:taxon-name-part taxon-name-part-type="species" reg="nawai">nawai</tp:taxon-name-part>
                </tp:taxon-name><comment>(Shiraki, 1908): ESK and KSAE 1994: 44; <xref ref-type="bibr" rid="B30">Kim 2010</xref>: 31; <xref ref-type="bibr" rid="B31">Kim 2021</xref>: 65. Korean record.</comment></tp:nomenclature-citation><tp:nomenclature-citation><tp:taxon-name>
                  <tp:taxon-name-part taxon-name-part-type="genus" reg="Iridopteryx">Iridopteryx</tp:taxon-name-part>
                  <tp:taxon-name-part taxon-name-part-type="species" reg="maculatus">maculatus</tp:taxon-name-part>
                </tp:taxon-name><comment>(Shiraki, 1911): <xref ref-type="bibr" rid="B39">Kwon et al. 1996</xref>: 221. Korean record.</comment></tp:nomenclature-citation></tp:nomenclature-citation-list></tp:nomenclature><tp:treatment-sec sec-type="material" id="SECID0EFTAE"><title>Specimens examined.</title><p>[<bold><abbrev xmlns:xlink="http://www.w3.org/1999/xlink" xlink:title="National Institute of Agricultural Sciences Insect Collection" id="ABBRID0EMTAE" xlink:type="simple">NASIC</abbrev>] South Korea: <abbrev xmlns:xlink="http://www.w3.org/1999/xlink" xlink:title="Gyeongsangnam-do" id="ABBRID0EQTAE" xlink:type="simple">GN</abbrev></bold>: 1♂1♀, Mt. Noja, Dongbu- myeon, Island Geojedo, Geoje-si, 7 VIII 2019, Yeong-Hun Kim; 3♂3♀, Mt. Noja, Dongbu- myeon, Island Geojedo, Geoje-si, 7 VIII 2019, Woojin Jang; <bold><abbrev xmlns:xlink="http://www.w3.org/1999/xlink" xlink:title="Jeollanam-do" id="ABBRID0EVTAE" xlink:type="simple">JN</abbrev></bold>: 3♂1♀, Island Yeoseodo, Yeoseo-ri, Cheongsan-myeon, Wando-gun, 26 I 2019, Jaeil shim (reared from Ootheca); <bold><abbrev xmlns:xlink="http://www.w3.org/1999/xlink" xlink:title="Jeju-do" id="ABBRID0E1TAE" xlink:type="simple">JJ</abbrev></bold>: 1♀, Andeok Valley, Seogwipo-si, Jeju-do, X 2019, Do-yoon Kim; 2♂1♀, Donnaeko, Seogwipo-si, Jeju-do, 9 IX 2020, Yeong-Hun Kim; 3♂2♀, Seonheul-ri, Jocheon-eup, Jeju-si, Jeju-do, 19 V 2023, Jaeil Shim (reared from ootheca); 2♀, Gamsan-ri, Andeok-myeon, Seogwipo-si, Jeju-do, 23 IX 2023, Jaeil Shim; 1♀, Gamsan-ri, Andeok-myeon, Seogwipo-si, Jeju-do, X 2023, Jisung Kim; <bold>Japan</bold>: 1♂, Yanbaru, Okinawa, 1–4 I 2020, Wonjun Seong, Forest.</p></tp:treatment-sec><tp:treatment-sec sec-type="redescription" id="SECID0EAUAE"><title>Redescription.</title><p><bold><italic>Measurements</italic> (mm)</bold>: Body length ♂ 12.1–13.0, ♀ 13.8–15.2; head width ♂ 2.2, ♀ 3.3; head length ♂ 2.9, ♀ 3.9; pronotum width ♂ 2.1, ♀ 2.5; pronotum length ♂ 3.3, ♀ 3.9; forewing (tegmina) length ♂♀ 1.6. <bold>Male</bold> (Figs <xref ref-type="fig" rid="F1">1</xref>, <xref ref-type="fig" rid="F1">3</xref>, <xref ref-type="fig" rid="F1">5</xref>, <xref ref-type="fig" rid="F1">7</xref>, <xref ref-type="fig" rid="F2">9</xref>–<xref ref-type="fig" rid="F3">17</xref>). Very small sized mantises. <bold><italic>Coloration</italic></bold> (Figs <xref ref-type="fig" rid="F1">1</xref>, <xref ref-type="fig" rid="F1">3</xref>): Body color bright brown to dark brown. Body surface with irregular dark brown spots. <bold><italic>Head</italic></bold> (Fig. <xref ref-type="fig" rid="F1">5</xref>): Triangular, slightly broader than pronotum maximum width. Head length 1.3× width. Antenna filiform. Antenna nearly 3× as long as pronotum. Vertex nearly flat, posterior area (Figs <xref ref-type="fig" rid="F1">1</xref>, <xref ref-type="fig" rid="F1">3</xref>) with five dark spots. Compound eye slightly protruding, its surface glossy and brown moire pattern (in live specimens). Ocelli small, all of the same shape and size. Epistomal sulcus weakly concave. <bold><italic>Prothorax</italic></bold> (Fig. <xref ref-type="fig" rid="F1">7</xref>): Dorsal surface with dark brown longitudinal stripe pattern. Pronotum very short, kite-shaped, lateral margin with minute denticulation. Pronotum length 1.4× as long as maximum width. Metazone nearly 2× as long as prozone. <bold><italic>Forelegs</italic> (<italic>Prothoracic legs</italic>)</bold> (Figs <xref ref-type="fig" rid="F2">9</xref>–<xref ref-type="fig" rid="F3">17</xref>): Coxa and femur slightly longer than pronotum. Coxa dorsal margin (Figs <xref ref-type="fig" rid="F2">9</xref>, <xref ref-type="fig" rid="F2">11</xref>) with 9–13 minute forecoxal spines. Dorsal and ventral coxal lobes (Fig. <xref ref-type="fig" rid="F2">9</xref>) fully divided from each other; dorsal coxal lobes with dark brown spot. Femur, tibia, and first tarsomere darker than body color (Figs <xref ref-type="fig" rid="F1">1</xref>, <xref ref-type="fig" rid="F1">3</xref>, <xref ref-type="fig" rid="F2">11</xref>). Femur interior surface (Fig. <xref ref-type="fig" rid="F2">10</xref>) with numerous denticles. Genicular spurs (Figs <xref ref-type="fig" rid="F2">9</xref>, <xref ref-type="fig" rid="F2">11</xref>) well-developed, as long as <abbrev xmlns:xlink="http://www.w3.org/1999/xlink" xlink:title="posteroventral tibial spines" id="ABBRID0EYXAE" xlink:type="simple">Pvts</abbrev> length. Spination formula (Figs <xref ref-type="fig" rid="F2">9–11</xref>): <abbrev xmlns:xlink="http://www.w3.org/1999/xlink" xlink:title="anteroventral tibial spines" id="ABBRID0EAYAE" xlink:type="simple">Avts</abbrev> = 10–12; <abbrev xmlns:xlink="http://www.w3.org/1999/xlink" xlink:title="posteroventral tibial spines" id="ABBRID0EEYAE" xlink:type="simple">Pvts</abbrev> = 12–13; <abbrev xmlns:xlink="http://www.w3.org/1999/xlink" xlink:title="anteroventral femoral spines" id="ABBRID0EIYAE" xlink:type="simple">Avfs</abbrev> = 11–14; <abbrev xmlns:xlink="http://www.w3.org/1999/xlink" xlink:title="posteroventral femoral spines" id="ABBRID0EMYAE" xlink:type="simple">Pvfs</abbrev> = 4; <abbrev xmlns:xlink="http://www.w3.org/1999/xlink" xlink:title="discoidal spines of forefemur" id="ABBRID0EQYAE" xlink:type="simple">Ds</abbrev> = 4. In 13 <abbrev xmlns:xlink="http://www.w3.org/1999/xlink" xlink:title="anteroventral femoral spines" id="ABBRID0EUYAE" xlink:type="simple">Avfs</abbrev> (Figs <xref ref-type="fig" rid="F2">9</xref>, <xref ref-type="fig" rid="F2">10</xref>): spines 2 and 13 larger than remaining <abbrev xmlns:xlink="http://www.w3.org/1999/xlink" xlink:title="anteroventral femoral spines" id="ABBRID0EAZAE" xlink:type="simple">Avfs</abbrev>; spines 10, 11, and 12 smallest of <abbrev xmlns:xlink="http://www.w3.org/1999/xlink" xlink:title="anteroventral femoral spines" id="ABBRID0EEZAE" xlink:type="simple">Avfs</abbrev>. <bold><italic>Meso- and metathoracic legs</italic></bold>: Meso- and metathoracic legs long and slender, apical area of tibia and first tarsomere dark brown. Tarsi 5-segmented. First tarsomere of mesotarsus subequal to combined length of remaining segments, first tarsomere of metatarsus longer than remaining segments combined. <bold><italic>Wings</italic></bold>: Brachypterous. Wing venation faded. <bold><italic>Abdomen</italic></bold>: Cerci setose, not flattened, with nine or ten segments. Male subgenital plate (coxosternite IX) (Fig. <xref ref-type="fig" rid="F3">15</xref>) nearly rhombus, inter-stylar margin slightly convex; stylus rather short. <bold><italic>Male genitalia</italic></bold> (Figs <xref ref-type="fig" rid="F3">16</xref>, <xref ref-type="fig" rid="F3">17</xref>): Right phallomere with C-shaped <abbrev xmlns:xlink="http://www.w3.org/1999/xlink" xlink:title="process arising from midlenth of the ventral wall of right phallomere, located anteromesal area of pia, strongly sclerotized" id="ABBRID0EA1AE" xlink:type="simple">pva</abbrev> (Fig. <xref ref-type="fig" rid="F3">16</xref>); <abbrev xmlns:xlink="http://www.w3.org/1999/xlink" xlink:title="process arising from the midlenth of the ventral wall of right phallomere, located posterolateral area of pva, strongly sclerotized" id="ABBRID0EI1AE" xlink:type="simple">pia</abbrev> sclerotized and weakly wrinkled; <abbrev xmlns:xlink="http://www.w3.org/1999/xlink" xlink:title="posterior lobe of right phallomere" id="ABBRID0EM1AE" xlink:type="simple">fda</abbrev> distal edge margin rounded, surface with few setae. Left phallomere with short and curved <abbrev xmlns:xlink="http://www.w3.org/1999/xlink" xlink:title="elongated process of left phallomere, titillator" id="ABBRID0EQ1AE" xlink:type="simple">paa</abbrev>; <abbrev xmlns:xlink="http://www.w3.org/1999/xlink" xlink:title="anterior process of left phallomere" id="ABBRID0EU1AE" xlink:type="simple">afa</abbrev> sclerotized, rectangular (slightly concave at the middle), shape of distal end variable, surface weakly granulated; Korean populations with two types of <abbrev xmlns:xlink="http://www.w3.org/1999/xlink" xlink:title="anterior process of left phallomere" id="ABBRID0EY1AE" xlink:type="simple">afa</abbrev>: dorsally curved type (Fig. <xref ref-type="fig" rid="F3">16</xref>) and posteriorly decumbent type (Fig. <xref ref-type="fig" rid="F3">17</xref>); <abbrev xmlns:xlink="http://www.w3.org/1999/xlink" xlink:title="posterior membranous lobe of left phallomere" id="ABBRID0EE2AE" xlink:type="simple">loa</abbrev> mostly invisible. Ventral phallomere nearly oblong; <abbrev xmlns:xlink="http://www.w3.org/1999/xlink" xlink:title="median secondary distal process" id="ABBRID0EI2AE" xlink:type="simple">sdpm</abbrev> very weakly developed; <abbrev xmlns:xlink="http://www.w3.org/1999/xlink" xlink:title="lateral secondary distal process" id="ABBRID0EM2AE" xlink:type="simple">sdpl</abbrev> slightly expanded (digitiform), right margin of <abbrev xmlns:xlink="http://www.w3.org/1999/xlink" xlink:title="lateral secondary distal process" id="ABBRID0EQ2AE" xlink:type="simple">sdpl</abbrev> conspicuously concave. <bold>Female</bold> (Figs <xref ref-type="fig" rid="F1">2</xref>, <xref ref-type="fig" rid="F1">4</xref>, <xref ref-type="fig" rid="F1">6</xref>, <xref ref-type="fig" rid="F1">8</xref>). Similar to male, with following differences. <bold><italic>Head</italic></bold> (Fig. <xref ref-type="fig" rid="F1">6</xref>): length 1.2× width. Antenna nearly 2× as long as pronotum. Vertex swollen. <bold><italic>Prothorax</italic></bold> (Fig. <xref ref-type="fig" rid="F1">8</xref>): Pronotum length 1.5× maximum width. Narrowest width on posterior one-third of pronotum. <bold><italic>Forelegs</italic> (<italic>Prothoracic legs</italic>)</bold> (Figs <xref ref-type="fig" rid="F1">2</xref>, <xref ref-type="fig" rid="F1">4</xref>): Femur color generally same as body color. First tarsomere distal end area dark brown. <bold><italic>Abdomen</italic></bold>: Post-lateral margin of tergite with dark brown spot. <bold>Ootheca</bold> (Figs <xref ref-type="fig" rid="F3">18</xref>, <xref ref-type="fig" rid="F3">19</xref>). <bold><italic>Measurements</italic> (mm)</bold>: Length 3.2–5.3; width 2.8–3.4; height 2.7–3.4; length of emergence area 3.9–6.4; width of emergence area 1.0–1.6. <bold><italic>Identification</italic></bold>: Prism-shaped, triangular in cross-section. Ootheca attached by ventral surface. External wall colored russet. External coating (Figs <xref ref-type="fig" rid="F3">18</xref>, <xref ref-type="fig" rid="F3">19</xref>) beige, consisting of a very thin layer and frothy material, lateral surface and emergence area fully covered. Exhibiting ~ 4–8 egg chambers (Fig. <xref ref-type="fig" rid="F3">19</xref>). Lateral surface with longitudinal parallel ridges (boundaries). Distal end of ootheca truncate and rough. Distal flap area with long residual process (Fig. <xref ref-type="fig" rid="F3">18</xref>). <bold>Nymph. <italic>First instar nymph</italic></bold>: Body surface shiny, reddish brown with brightly colored transverse pattern on body segments and legs; postero-medial edge of pro-, meso-, and metathorax tergite slightly protruding.</p><fig id="F1" position="float" orientation="portrait"><object-id xmlns:xlink="http://www.w3.org/1999/xlink" content-type="doi" xlink:type="simple">10.3897/zookeys.1206.123355.figures1-8</object-id><object-id xmlns:xlink="http://www.w3.org/1999/xlink" content-type="arpha" xlink:type="simple">65456581-F4AF-59DF-979D-197CDEF4BD2D</object-id><label>Figures 1–8.</label><caption><p>Habitus, head and pronotum of <italic><tp:taxon-name><tp:taxon-name-part taxon-name-part-type="genus" reg="Amantis">Amantis</tp:taxon-name-part><tp:taxon-name-part taxon-name-part-type="species" reg="nawai">nawai</tp:taxon-name-part></tp:taxon-name></italic><bold>1</bold> male dorsal aspect (Geojedo island) <bold>2</bold> female dorsal aspect (Geojedo island) <bold>3</bold> male dorsal aspect (Jeju) <bold>4</bold> female dorsal aspect (Jeju) <bold>5</bold> male face <bold>6</bold> female face <bold>7</bold> male pronotum <bold>8</bold> female pronotum.</p></caption><graphic xmlns:xlink="http://www.w3.org/1999/xlink" xlink:href="zookeys-1206-001_article-123355__-g001.jpg" position="float" orientation="portrait" xlink:type="simple" id="oo_1083982.jpg"><uri content-type="original_file" xlink:type="simple">https://binary.pensoft.net/fig/1083982</uri></graphic></fig><fig id="F2" position="float" orientation="portrait"><object-id xmlns:xlink="http://www.w3.org/1999/xlink" content-type="doi" xlink:type="simple">10.3897/zookeys.1206.123355.figures9-14</object-id><object-id xmlns:xlink="http://www.w3.org/1999/xlink" content-type="arpha" xlink:type="simple">879019BA-F24F-5069-BEF5-98590B9B0B18</object-id><label>Figures 9–14.</label><caption><p>Male foreleg of <italic><tp:taxon-name><tp:taxon-name-part taxon-name-part-type="genus" reg="Amantis">Amantis</tp:taxon-name-part><tp:taxon-name-part taxon-name-part-type="species" reg="nawai">nawai</tp:taxon-name-part></tp:taxon-name></italic><bold>9</bold> ventral aspect <bold>10</bold> interior aspect <bold>11</bold> dorsal aspect <bold>12</bold> foreleg dorsal aspect (Jeju) <bold>13</bold> foreleg dorsal aspect (Geojedo island) <bold>14</bold> foreleg dorsal aspect (Yeoseodo island). White arrow = femoral brush.</p></caption><graphic xmlns:xlink="http://www.w3.org/1999/xlink" xlink:href="zookeys-1206-001_article-123355__-g002.jpg" position="float" orientation="portrait" xlink:type="simple" id="oo_1083983.jpg"><uri content-type="original_file" xlink:type="simple">https://binary.pensoft.net/fig/1083983</uri></graphic></fig></tp:treatment-sec><tp:treatment-sec sec-type="notes" id="SECID0EXAAG"><title>Biological notes.</title><p><italic><tp:taxon-name><tp:taxon-name-part taxon-name-part-type="genus" reg="Amantis">Amantis</tp:taxon-name-part><tp:taxon-name-part taxon-name-part-type="species" reg="nawai">nawai</tp:taxon-name-part></tp:taxon-name></italic> is distributed throughout the southern islands of the Korean peninsula, as reported by <xref ref-type="bibr" rid="B39">Kwon et al. (1996)</xref>. This species is commonly found beneath the litter layer in shaded areas and typically lays its oothecae under dead leaves or between stones on the ground. The species exhibits unique behaviors, including the vibration of its antenna and swinging of its forelegs. The first instar nymphs usually hatch between mid-June and early July, while adults emerge in mid-August.</p></tp:treatment-sec><tp:treatment-sec sec-type="distribution" id="SECID0EMBAG"><title>Distribution.</title><p>China, Japan, Taiwan, South Korea.</p></tp:treatment-sec><tp:treatment-sec sec-type="remarks" id="SECID0ERBAG"><title>Remarks.</title><p><italic><tp:taxon-name><tp:taxon-name-part taxon-name-part-type="genus" reg="Amantis">Amantis</tp:taxon-name-part><tp:taxon-name-part taxon-name-part-type="species" reg="nawai">nawai</tp:taxon-name-part></tp:taxon-name></italic> occurs in East Asia (<xref ref-type="bibr" rid="B90">Yamasaki 1981</xref>; <xref ref-type="bibr" rid="B15">Chou 2006</xref>; <xref ref-type="bibr" rid="B56">Patel and Singh 2016</xref>; <xref ref-type="bibr" rid="B53">Oshima 2018</xref>). Korean populations of <italic><tp:taxon-name><tp:taxon-name-part taxon-name-part-type="genus" reg="Amantis">A.</tp:taxon-name-part><tp:taxon-name-part taxon-name-part-type="species" reg="nawai">nawai</tp:taxon-name-part></tp:taxon-name></italic> exhibit two distinct male genitalia structures, distinguished by the ‘<abbrev xmlns:xlink="http://www.w3.org/1999/xlink" xlink:title="anterior process of left phallomere" id="ABBRID0E4CAG" xlink:type="simple">afa</abbrev>’ structure (Figs <xref ref-type="fig" rid="F3">16</xref>, <xref ref-type="fig" rid="F3">17</xref>), as well as variable forefemur color patterns (Figs <xref ref-type="fig" rid="F2">12–14</xref>). The Yeoseodo Island population features a posteriorly decumbent ‘<abbrev xmlns:xlink="http://www.w3.org/1999/xlink" xlink:title="anterior process of left phallomere" id="ABBRID0ENDAG" xlink:type="simple">afa</abbrev>’ structure (Fig. <xref ref-type="fig" rid="F3">17</xref>), and the male forefemur color matches their body color (Fig. <xref ref-type="fig" rid="F2">14</xref>). In contrast, the Geojedo and Jeju Island populations exhibit a dorsally curved ‘<abbrev xmlns:xlink="http://www.w3.org/1999/xlink" xlink:title="anterior process of left phallomere" id="ABBRID0EZDAG" xlink:type="simple">afa</abbrev>’ structure (Fig. <xref ref-type="fig" rid="F3">16</xref>), and the forefemur color of most male samples is darker than their body color (Figs <xref ref-type="fig" rid="F1">1</xref>, <xref ref-type="fig" rid="F1">3</xref>). However, there is no significant intraspecific genetic divergence (<abbrev xmlns:xlink="http://www.w3.org/1999/xlink" xlink:title="morphological and molecular characters" id="ABBRID0EJEAG" xlink:type="simple">COI</abbrev>) between the Yeoseodo and Geojedo Island populations. Additionally, the Jeju population shows only a 0.3% divergence from the other islands.</p><fig id="F3" position="float" orientation="portrait"><object-id xmlns:xlink="http://www.w3.org/1999/xlink" content-type="doi" xlink:type="simple">10.3897/zookeys.1206.123355.figures15-19</object-id><object-id xmlns:xlink="http://www.w3.org/1999/xlink" content-type="arpha" xlink:type="simple">7BCAF783-D07D-5D1A-B4E0-07E459E1CAAC</object-id><label>Figures 15–19.</label><caption><p>Male genitalia and ootheca of <italic><tp:taxon-name><tp:taxon-name-part taxon-name-part-type="genus" reg="Amantis">Amantis</tp:taxon-name-part><tp:taxon-name-part taxon-name-part-type="species" reg="nawai">nawai</tp:taxon-name-part></tp:taxon-name></italic><bold>15</bold> subgenital plate <bold>16</bold> male genitalia (Jeju) <bold>17</bold> male genitalia (Yeoseodo island) <bold>18</bold> ootheca (dorsal aspect) <bold>19</bold> ootheca (lateral aspect). Red arrows = concave area.</p></caption><graphic xmlns:xlink="http://www.w3.org/1999/xlink" xlink:href="zookeys-1206-001_article-123355__-g003.jpg" position="float" orientation="portrait" xlink:type="simple" id="oo_1083984.jpg"><uri content-type="original_file" xlink:type="simple">https://binary.pensoft.net/fig/1083984</uri></graphic></fig><p>
              <bold>Family <tp:taxon-name><tp:taxon-name-part taxon-name-part-type="family">Hymenopodidae</tp:taxon-name-part></tp:taxon-name> Giglio-Tos, 1915</bold>
            </p><p>
              <bold>Subfamily <tp:taxon-name><tp:taxon-name-part taxon-name-part-type="subfamily">Acromantinae</tp:taxon-name-part></tp:taxon-name> Brunner de Wattenwyl, 1893</bold>
            </p></tp:treatment-sec><ref-list><ref id="B30"><mixed-citation xmlns:xlink="http://www.w3.org/1999/xlink" xlink:type="simple"><person-group><name name-style="western"><surname>Kim</surname><given-names>TW</given-names></name></person-group> (<year>2010</year>) <source><tp:taxon-name><tp:taxon-name-part taxon-name-part-type="superorder">Dictyoptera</tp:taxon-name-part></tp:taxon-name>. In: Paek MK (Ed.) Checklist of Korean Insects.</source><publisher-name>Nature and Ecology</publisher-name>, <publisher-loc>Seoul</publisher-loc>, <size units="page">31 pp</size>.</mixed-citation></ref><ref id="B31"><mixed-citation xmlns:xlink="http://www.w3.org/1999/xlink" xlink:type="simple"><person-group><name name-style="western"><surname>Kim</surname><given-names>TW</given-names></name></person-group> (<year>2021</year>) <source><tp:taxon-name><tp:taxon-name-part taxon-name-part-type="order">Mantodea</tp:taxon-name-part></tp:taxon-name>. In: Park JK, Lee JE et al. (Eds) Checklist of Insects from Korea. Korean Society of Applied Entomology &amp; The Entomological Society of Korea.</source><publisher-name>Paper and Pencil</publisher-name>, <publisher-loc>Daegu</publisher-loc>, <size units="page">65 pp</size>.</mixed-citation></ref><ref id="B39"><mixed-citation xmlns:xlink="http://www.w3.org/1999/xlink" xlink:type="simple"><person-group><name name-style="western"><surname>Kwon</surname><given-names>YJ</given-names></name><name name-style="western"><surname>Suh</surname><given-names>SJ</given-names></name><name name-style="western"><surname>Huh</surname><given-names>EY</given-names></name></person-group> (<year>1996</year>) <article-title>Insect diversity of Pogil island in Korea.</article-title><source>Report on the survey of Natural Environment in Korea</source><volume>11</volume>: <fpage>213</fpage>–<lpage>261</lpage>.</mixed-citation></ref><ref id="B90"><mixed-citation xmlns:xlink="http://www.w3.org/1999/xlink" xlink:type="simple"><person-group><name name-style="western"><surname>Yamasaki</surname><given-names>T</given-names></name></person-group> (<year>1981</year>) <article-title>The taxonomic status of “<italic><tp:taxon-name><tp:taxon-name-part taxon-name-part-type="genus">Iridopteryx</tp:taxon-name-part><tp:taxon-name-part taxon-name-part-type="species">maculata</tp:taxon-name-part></tp:taxon-name></italic>” (<tp:taxon-name><tp:taxon-name-part taxon-name-part-type="order">Mantodea</tp:taxon-name-part></tp:taxon-name>, <tp:taxon-name><tp:taxon-name-part taxon-name-part-type="family">Mantidae</tp:taxon-name-part></tp:taxon-name>) with notes on its distribution.</article-title><source>Memoirs of the National Museum of Nature and Science, Tokyo</source><volume>14</volume>: <fpage>95</fpage>–<lpage>102</lpage>.</mixed-citation></ref><ref id="B15"><mixed-citation xmlns:xlink="http://www.w3.org/1999/xlink" xlink:type="simple"><person-group><name name-style="western"><surname>Chou</surname><given-names>HY</given-names></name></person-group> (<year>2006</year>) Wing dimorphism of <italic><tp:taxon-name><tp:taxon-name-part taxon-name-part-type="genus">Amantis</tp:taxon-name-part><tp:taxon-name-part taxon-name-part-type="species">nawai</tp:taxon-name-part></tp:taxon-name></italic> (Shiraki, 1908) (<tp:taxon-name><tp:taxon-name-part taxon-name-part-type="order">Mantodea</tp:taxon-name-part></tp:taxon-name>: <tp:taxon-name><tp:taxon-name-part taxon-name-part-type="family">Mantidae</tp:taxon-name-part></tp:taxon-name>): male <italic><tp:taxon-name><tp:taxon-name-part taxon-name-part-type="genus">A.</tp:taxon-name-part><tp:taxon-name-part taxon-name-part-type="species">nawai</tp:taxon-name-part></tp:taxon-name></italic> in Taiwan possesses two wing morphs. (Doctoral dissertation). Unpublished D. Thesis. National Taiwan University’s Institute of Entomology.</mixed-citation></ref><ref id="B56"><mixed-citation xmlns:xlink="http://www.w3.org/1999/xlink" xlink:type="simple"><person-group><name name-style="western"><surname>Patel</surname><given-names>S</given-names></name><name name-style="western"><surname>Singh</surname><given-names>R</given-names></name></person-group> (<year>2016</year>) <article-title>Updated checklist and distribution of <tp:taxon-name><tp:taxon-name-part taxon-name-part-type="family">Mantidae</tp:taxon-name-part></tp:taxon-name> (<tp:taxon-name><tp:taxon-name-part taxon-name-part-type="order">Mantodea</tp:taxon-name-part></tp:taxon-name>: <tp:taxon-name><tp:taxon-name-part taxon-name-part-type="class">Insecta</tp:taxon-name-part></tp:taxon-name>) of the World.</article-title><source>International Journal of Research Studies in Zoology</source><volume>2</volume>(<issue>4</issue>): <fpage>17</fpage>–<lpage>54</lpage>. <ext-link xlink:href="10.20431/2454-941X.0204003" ext-link-type="doi" xlink:type="simple">https://doi.org/10.20431/2454-941X.0204003</ext-link></mixed-citation></ref><ref id="B53"><mixed-citation xmlns:xlink="http://www.w3.org/1999/xlink" xlink:type="simple"><person-group><name name-style="western"><surname>Oshima</surname><given-names>K</given-names></name></person-group> (<year>2018</year>) New records of six species of <tp:taxon-name><tp:taxon-name-part taxon-name-part-type="order">Mantodea</tp:taxon-name-part></tp:taxon-name> from some islands adjacent to Okinawa-jima Island, the Ryukyus, Japan. Journal of Entomology, New Series 21: 151–160. (in Japanese). <ext-link xlink:href="10.20848/kontyu.21.2_151" ext-link-type="doi" xlink:type="simple">https://doi.org/10.20848/kontyu.21.2_151</ext-link></mixed-citation></ref></ref-list></tp:taxon-treatment>
