# Supplementary material for: ﻿A taxonomic review of the order Mantodea in Korea based on morphology and DNA barcodes
Source: Zookeys. 2024 Jul 2;1206:1–43. doi: 10.3897/zookeys.1206.123355 (PMC11233986; doi:10.3897/zookeys.1206.123355)
Supplement: XML Treatment for Acromantis [file zookeys.1206.123355-treatment3.xml]

<!DOCTYPE tp:taxon-treatment
  PUBLIC "-//TaxonX//DTD Taxonomic Treatment Publishing DTD v0 20100105//EN" "tax-treatment-NSO.dtd">
<tp:taxon-treatment xmlns:tp="http://www.plazi.org/taxpub"><tp:treatment-meta><kwd-group><label>Taxon classification</label><kwd>
                <named-content content-type="kingdom">Animalia</named-content>
              </kwd><kwd>
                <named-content content-type="order">Mantodea</named-content>
              </kwd><kwd>
                <named-content content-type="family">Hymenopodidae</named-content>
              </kwd></kwd-group><mixed-citation publication-type="journal"><person-group><name><surname>Shim</surname><given-names>Jaeil</given-names></name><name><surname>Song</surname><given-names>Jeong-Hun</given-names></name></person-group><article-title>﻿A taxonomic review of the order <tp:taxon-name><tp:taxon-name-part taxon-name-part-type="order">Mantodea</tp:taxon-name-part></tp:taxon-name> in Korea based on morphology and DNA barcodes</article-title><source>Zookeys</source><day>02</day><month>07</month><year>2024</year><volume>1206</volume><fpage>1</fpage><lpage>43</lpage><pub-id pub-id-type="doi">10.3897/zookeys.1206.123355</pub-id></mixed-citation></tp:treatment-meta><tp:nomenclature><label>﻿Genus</label><tp:taxon-name>
              <object-id xmlns:xlink="http://www.w3.org/1999/xlink" content-type="arpha" xlink:type="simple">8AF0DABF-1286-596B-B086-47AF9828EC66</object-id>
              <tp:taxon-name-part taxon-name-part-type="genus" reg="Acromantis">Acromantis</tp:taxon-name-part>
            </tp:taxon-name><tp:taxon-authority>Saussure, 1870</tp:taxon-authority></tp:nomenclature><tp:treatment-sec sec-type="type species" id="SECID0EDHAG"><title>Type species.</title><p><italic><tp:taxon-name><tp:taxon-name-part taxon-name-part-type="genus" reg="Mantis">Mantis</tp:taxon-name-part><tp:taxon-name-part taxon-name-part-type="species" reg="oligoneura">oligoneura</tp:taxon-name-part></tp:taxon-name></italic> De Haan, 1842</p></tp:treatment-sec><tp:treatment-sec sec-type="diagnosis" id="SECID0EUHAG"><title>Diagnosis.</title><p>Small-sized mantises. Compound eye with stripe pattern (in live specimens). Anterior area of vertex and lower frons slightly protruding. Pronotum metazone middle area with flat bulge. Genicular spurs clearly shorter than the shortest <abbrev xmlns:xlink="http://www.w3.org/1999/xlink" xlink:title="posteroventral femoral spines" id="ABBRID0E1HAG" xlink:type="simple">Pvfs</abbrev> length. <abbrev xmlns:xlink="http://www.w3.org/1999/xlink" xlink:title="posteroventral tibial spines" id="ABBRID0E5HAG" xlink:type="simple">Pvts</abbrev> fully decumbent. Meso- and metathoracic femora with weakly expanded postero-ventral femoral lobe. Posterior margins of sternites with a medial lip. Hindwing apex distally truncate.</p></tp:treatment-sec></tp:taxon-treatment>
