# Supplementary material for: ﻿A taxonomic review of the order Mantodea in Korea based on morphology and DNA barcodes
Source: Zookeys. 2024 Jul 2;1206:1–43. doi: 10.3897/zookeys.1206.123355 (PMC11233986; doi:10.3897/zookeys.1206.123355)
Supplement: XML Treatment for Acromantis japonica [file zookeys.1206.123355-treatment4.xml]

<!DOCTYPE tp:taxon-treatment
  PUBLIC "-//TaxonX//DTD Taxonomic Treatment Publishing DTD v0 20100105//EN" "tax-treatment-NSO.dtd">
<tp:taxon-treatment xmlns:tp="http://www.plazi.org/taxpub"><tp:treatment-meta><kwd-group><label>Taxon classification</label><kwd>
                <named-content content-type="kingdom">Animalia</named-content>
              </kwd><kwd>
                <named-content content-type="order">Mantodea</named-content>
              </kwd><kwd>
                <named-content content-type="family">Hymenopodidae</named-content>
              </kwd></kwd-group><mixed-citation publication-type="journal"><person-group><name><surname>Shim</surname><given-names>Jaeil</given-names></name><name><surname>Song</surname><given-names>Jeong-Hun</given-names></name></person-group><article-title>﻿A taxonomic review of the order <tp:taxon-name><tp:taxon-name-part taxon-name-part-type="order">Mantodea</tp:taxon-name-part></tp:taxon-name> in Korea based on morphology and DNA barcodes</article-title><source>Zookeys</source><day>02</day><month>07</month><year>2024</year><volume>1206</volume><fpage>1</fpage><lpage>43</lpage><pub-id pub-id-type="doi">10.3897/zookeys.1206.123355</pub-id></mixed-citation></tp:treatment-meta><tp:nomenclature><label>﻿</label><tp:taxon-name>
              <object-id xmlns:xlink="http://www.w3.org/1999/xlink" content-type="arpha" xlink:type="simple">EB175968-BDCA-5ACD-B8EA-D7D04F3D0C30</object-id>
              <tp:taxon-name-part taxon-name-part-type="genus" reg="Acromantis">Acromantis</tp:taxon-name-part>
              <tp:taxon-name-part taxon-name-part-type="species" reg="japonica">japonica</tp:taxon-name-part>
            </tp:taxon-name><tp:taxon-authority>Westwood, 1889</tp:taxon-authority><xref ref-type="fig" rid="F4">Figs 20–29</xref><xref ref-type="fig" rid="F5">, 30–33</xref><tp:nomenclature-citation-list><tp:nomenclature-citation><tp:taxon-name>
                  <tp:taxon-name-part taxon-name-part-type="genus" reg="Acromantis">Acromantis</tp:taxon-name-part>
                  <tp:taxon-name-part taxon-name-part-type="species" reg="japonica">japonica</tp:taxon-name-part>
                </tp:taxon-name><comment>Westwood, 1889: 43.</comment></tp:nomenclature-citation><tp:nomenclature-citation><tp:taxon-name>
                  <tp:taxon-name-part taxon-name-part-type="genus" reg="Acromantis">Acromantis</tp:taxon-name-part>
                  <tp:taxon-name-part taxon-name-part-type="species" reg="japonica">japonica</tp:taxon-name-part>
                </tp:taxon-name><comment>Westwood, 1889: <xref ref-type="bibr" rid="B28">Jeon et al. 1999</xref>: 226 (South Korea); <xref ref-type="bibr" rid="B31">Kim 2021</xref>: 65. Korean records.</comment></tp:nomenclature-citation></tp:nomenclature-citation-list></tp:nomenclature><tp:treatment-sec sec-type="material" id="SECID0ERKAG"><title>Specimens examined.</title><p>[<bold><abbrev xmlns:xlink="http://www.w3.org/1999/xlink" xlink:title="National Institute of Agricultural Sciences Insect Collection" id="ABBRID0EYKAG" xlink:type="simple">NASIC</abbrev>] South Korea: <abbrev xmlns:xlink="http://www.w3.org/1999/xlink" xlink:title="Gyeongsangnam-do" id="ABBRID0E3KAG" xlink:type="simple">GN</abbrev></bold>: 2♀, Mt. Noja, Dongbu-myeon, Island Geojedo, Geoje-si, 10 IX 2016, Jaeil Shim; 1♂, Mt. Wangjo, Nambu-myeon, Tappo-ri, Island Geojedo, Geoje-si, 23 XII 2019, Jun-Ho Lee; 2♀, Mt. Noja, Dongbu-myeon, Island Geojedo, Geoje-si, 29 IX 2016, Byeongmin Jeong; <bold><abbrev xmlns:xlink="http://www.w3.org/1999/xlink" xlink:title="Jeollanam-do" id="ABBRID0EBLAG" xlink:type="simple">JN</abbrev></bold>: 3♂, Jeongdo-ri, Wando-gun, 10 I 2019, JaeDong Gim (reared from ootheca); 3♂, Jeongdo-ri, Wando-gun, 26 II 2019, Jaeil Shim (reared from ootheca); 8♂6♀, Is. Bogil-do, Bogil-myoen, Wando-gun, 2 III 2023, Jaeil Shim (reared from ootheca); <bold><abbrev xmlns:xlink="http://www.w3.org/1999/xlink" xlink:title="Jeju-do" id="ABBRID0EGLAG" xlink:type="simple">JJ</abbrev></bold>: 1♂, Mt. Sambang, Namjeju-gun, Jeju-si 28 IX 2000, Miae Kim; 1♂, Hwasun-ri, Andeok-myeon, Seogwipo-si, 12–13 IX 2023, Jaeil Shim; 8♂1♀, Sumang-ri, Namwon-eup, Seogwipo-si, 13–14 IX 2023, Jaeil Shim.</p></tp:treatment-sec><tp:treatment-sec sec-type="redescription" id="SECID0EKLAG"><title>Redescription.</title><p><bold><italic>Measurements</italic> (mm)</bold>: Total length (vertex to tip of abdomen) ♂ 23.3–26.2, ♀ 28.4–32.2; head width ♂ 4.1–4.2, ♀ 5.0–5.1; head length ♂ 2.4, ♀ 3.4; pronotum width ♂ 2.6–2.7, ♀ 3.4; pronotum length ♂ 6.5–7.0, ♀ 8.2–8.4; forewing (tegmina) length ♂ 17.4–20.0, ♀ 17.0–18.5. <bold>Male</bold> (Figs <xref ref-type="fig" rid="F4">20</xref>, <xref ref-type="fig" rid="F4">22</xref>, <xref ref-type="fig" rid="F4">24–28</xref>, <xref ref-type="fig" rid="F5">30</xref>, <xref ref-type="fig" rid="F5">31</xref>). Small sized mantises. <bold><italic>Coloration</italic></bold> (Fig. <xref ref-type="fig" rid="F4">20</xref>): Body greenish brown to brown. <bold><italic>Head</italic></bold> (Fig. <xref ref-type="fig" rid="F4">22</xref>): Triangular; width 1.7× length. Antenna &gt; 2× as long as pronotum. Vertex nearly flat, anterior vertex with weakly pronounced spurs. Postocellar tubercle weakly pronounced. Compound eye globular, slightly protruding laterally; compound eye with brightly coloured moire pattern (in live specimens). Ocelli larger than female, middle ocellus nearly globular, lateral two ocelli oblong. Posterior apex of lower frons (Fig. <xref ref-type="fig" rid="F4">22</xref>) with protruding spur. <bold><italic>Prothorax</italic></bold> (Figs <xref ref-type="fig" rid="F4">24</xref>, <xref ref-type="fig" rid="F4">25</xref>): Pronotum length 2.5–2.6× maximum width. Pronotum (Fig. <xref ref-type="fig" rid="F4">24</xref>) surface smooth, lateral margin with few denticles; metazone &gt; 2× longer than prozone; middle of metazone with flat bulge (pair); metazone lateral margin slightly concave. Furcasternite (Fig. <xref ref-type="fig" rid="F4">25</xref>) very slightly convex, middle area with flat protuberance. <bold><italic>Forelegs</italic> (<italic>Prothoracic legs</italic>)</bold>: Foreleg (Figs <xref ref-type="fig" rid="F4">20</xref>, <xref ref-type="fig" rid="F4">26</xref>) surface smooth and shiny, pale green. Coxa dorsal margin with 6–10 spines. Dorsal and ventral coxal lobes (Fig. <xref ref-type="fig" rid="F4">26</xref>) fully divided from each other. Femur dorsal margin (Figs <xref ref-type="fig" rid="F4">20</xref>, <xref ref-type="fig" rid="F4">26</xref>) slightly convex at the middle, distal half of margin very slightly concave. Genicular spurs (Fig. <xref ref-type="fig" rid="F4">26</xref>) well developed, conspicuously shorter than <abbrev xmlns:xlink="http://www.w3.org/1999/xlink" xlink:title="posteroventral femoral spines" id="ABBRID0EOOAG" xlink:type="simple">Pvfs</abbrev>, postero-ventral genicular spurs weakly curved outward. <abbrev xmlns:xlink="http://www.w3.org/1999/xlink" xlink:title="posteroventral tibial spines" id="ABBRID0ESOAG" xlink:type="simple">Pvts</abbrev> (Fig. <xref ref-type="fig" rid="F4">27</xref>) fully decumbent. Spination formula: <abbrev xmlns:xlink="http://www.w3.org/1999/xlink" xlink:title="anteroventral tibial spines" id="ABBRID0E1OAG" xlink:type="simple">Avts</abbrev> = 12–13; <abbrev xmlns:xlink="http://www.w3.org/1999/xlink" xlink:title="posteroventral tibial spines" id="ABBRID0E5OAG" xlink:type="simple">Pvts</abbrev> = 12; <abbrev xmlns:xlink="http://www.w3.org/1999/xlink" xlink:title="anteroventral femoral spines" id="ABBRID0ECPAG" xlink:type="simple">Avfs</abbrev> = 10–13; <abbrev xmlns:xlink="http://www.w3.org/1999/xlink" xlink:title="posteroventral femoral spines" id="ABBRID0EGPAG" xlink:type="simple">Pvfs</abbrev> = 4; <abbrev xmlns:xlink="http://www.w3.org/1999/xlink" xlink:title="discoidal spines of forefemur" id="ABBRID0EKPAG" xlink:type="simple">Ds</abbrev> = 4. In 12 <abbrev xmlns:xlink="http://www.w3.org/1999/xlink" xlink:title="anteroventral femoral spines" id="ABBRID0EOPAG" xlink:type="simple">Avfs</abbrev> (Fig. <xref ref-type="fig" rid="F4">26</xref>, <xref ref-type="fig" rid="F4">28</xref>): spines 2, 4, 6, 8, 10, and 12 size larger than remaining <abbrev xmlns:xlink="http://www.w3.org/1999/xlink" xlink:title="anteroventral femoral spines" id="ABBRID0E1PAG" xlink:type="simple">Avfs</abbrev>, dark brown. <abbrev xmlns:xlink="http://www.w3.org/1999/xlink" xlink:title="discoidal spines of forefemur" id="ABBRID0E5PAG" xlink:type="simple">Ds</abbrev> 2 and 3 dark brown in live specimens. <bold><italic>Meso- and metathoracic legs</italic></bold>: Meso- and metathoracic legs with transverse dark pattern. Meso- and metathoracic femora (Fig. <xref ref-type="fig" rid="F4">20</xref>) with weakly expanded postero-ventral femoral lobe. Tarsi 5-segmented. <bold><italic>Wing</italic></bold>: Wings completely surpassing the end of abdomen (Fig. <xref ref-type="fig" rid="F4">20</xref>). Forewing costal area bright brown or green, discoidal area brownish and transparent, cubitus brown. Forewing with oblique brown stripes. Hindwing costal area brown, discoidal area brownish and transparent; hindwing apex brown, truncate. <bold><italic>Abdomen</italic></bold>: Sternites III–VII posterior margin with a medial lip, process slightly expanded. Cerci setose, 13 segments. Male subgenital plate (coxosternite IX) (Fig. <xref ref-type="fig" rid="F5">30</xref>) irregularly rounded rhomboidal in shape, inter-stylar margin generally concave, but medial area occasionally slightly convex. Ventral surface of subgenital plate with numerous setae. Styli rather short. <bold><italic>Male genitalia</italic></bold> (Fig. <xref ref-type="fig" rid="F5">31</xref>): Right phallomere <abbrev xmlns:xlink="http://www.w3.org/1999/xlink" xlink:title="process arising from the midlenth of the ventral wall of right phallomere, located posterolateral area of pva, strongly sclerotized" id="ABBRID0E5QAG" xlink:type="simple">pia</abbrev> sclerotized and surface with few denticles; <abbrev xmlns:xlink="http://www.w3.org/1999/xlink" xlink:title="posterior lobe of right phallomere" id="ABBRID0ECRAG" xlink:type="simple">fda</abbrev> nearly triangular in shape, its surface with few setae. Left phallomere, <abbrev xmlns:xlink="http://www.w3.org/1999/xlink" xlink:title="elongated process of left phallomere, titillator" id="ABBRID0EGRAG" xlink:type="simple">paa</abbrev> nearly absent (very blunt); <abbrev xmlns:xlink="http://www.w3.org/1999/xlink" xlink:title="anterior process of left phallomere" id="ABBRID0EKRAG" xlink:type="simple">afa</abbrev> weakly sclerotized, and distal end bulbous; <abbrev xmlns:xlink="http://www.w3.org/1999/xlink" xlink:title="posterior membranous lobe of left phallomere" id="ABBRID0EORAG" xlink:type="simple">loa</abbrev> invisible. Ventral phallomere nearly elliptical, without any melanized structures, distal margin truncate or weakly bilobed (<abbrev xmlns:xlink="http://www.w3.org/1999/xlink" xlink:title="median secondary distal process" id="ABBRID0ESRAG" xlink:type="simple">sdpm</abbrev> and <abbrev xmlns:xlink="http://www.w3.org/1999/xlink" xlink:title="lateral secondary distal process" id="ABBRID0EWRAG" xlink:type="simple">sdpl</abbrev> may be expanded). <bold>Female</bold> (Figs <xref ref-type="fig" rid="F4">21</xref>, <xref ref-type="fig" rid="F4">23</xref>, <xref ref-type="fig" rid="F4">29</xref>). Similar to male, with following differences. <bold><italic>Head</italic></bold> (Fig. <xref ref-type="fig" rid="F4">23</xref>): width 1.5× length. Antenna as long as pronotum. <bold><italic>Prothorax</italic></bold>: Pronotum length 2.4× maximum width. <bold><italic>Forelegs</italic> (<italic>Prothoracic legs</italic>)</bold>: Foreleg dorsal surface brown, coxa ventral surface (Fig. <xref ref-type="fig" rid="F4">29</xref>) red in live specimens. <bold><italic>Wings</italic></bold> (Fig. <xref ref-type="fig" rid="F4">21</xref>): Forewing costal area color green. <bold>Ootheca</bold> (Figs <xref ref-type="fig" rid="F5">32</xref>, <xref ref-type="fig" rid="F5">33</xref>). <bold><italic>Measurements</italic> (mm)</bold>: Length 10.7–14.8; maximum width 4.3–4.8; maximum height 3.6–4.3; length of emergence area 7.8–10.4; width of emergence area 1.5–2.4. <bold><italic>Identification</italic></bold>: Nearly rectangular dorsally, hemispherical in cross-section, each edge with slightly expanded attachment area (Fig. <xref ref-type="fig" rid="F5">32</xref>). Ootheca attached on ventral surface. External wall color brown (Fig. <xref ref-type="fig" rid="F5">33</xref>). External coating bright brown but surface weakly covered. Exhibiting ~ 10–15 egg chambers (Fig. <xref ref-type="fig" rid="F5">33</xref>) clearly delimited by prominently visible curved lips. Distal end softly truncate and weakly rough. <bold>Nymph. <italic>First instar nymph</italic></bold>: Body color black and surface shiny (ant mimic); compound eye with white stripes (moiré pattern); posterior margin of pro-, meso-, and metathoracic tergite with white lines; tarsus of meso- and metathoracic legs white. <bold><italic>Second to last instar nymph</italic></bold>: Body brown to dark brown with brightly colored mottled pattern; vertex spurs well developed; abdomen with expanded lamellar process (lip) in the middle of sternites.</p><fig id="F4" position="float" orientation="portrait"><object-id xmlns:xlink="http://www.w3.org/1999/xlink" content-type="doi" xlink:type="simple">10.3897/zookeys.1206.123355.figures20-29</object-id><object-id xmlns:xlink="http://www.w3.org/1999/xlink" content-type="arpha" xlink:type="simple">20AF3309-1369-5D1A-BA03-CDE4A6CC3166</object-id><label>Figures 20–29.</label><caption><p>Habitus, head, pronotum and foreleg of <italic><tp:taxon-name><tp:taxon-name-part taxon-name-part-type="genus" reg="Acromantis">Acromantis</tp:taxon-name-part><tp:taxon-name-part taxon-name-part-type="species" reg="japonica">japonica</tp:taxon-name-part></tp:taxon-name></italic><bold>20</bold> male dorsal aspect <bold>21</bold> female dorsal aspect <bold>22</bold> male face <bold>23</bold> female face <bold>24</bold> female pronotum <bold>25</bold> male furcasternite <bold>26</bold> male foreleg ventral aspect <bold>27</bold> foreleg tibia and tarsus (dorsal aspect) <bold>28</bold> foreleg interior aspect <bold>29</bold> female coxa ventral aspect (live specimens). Red arrows = bulge and protuberance.</p></caption><graphic xmlns:xlink="http://www.w3.org/1999/xlink" xlink:href="zookeys-1206-001_article-123355__-g004.jpg" position="float" orientation="portrait" xlink:type="simple" id="oo_1083985.jpg"><uri content-type="original_file" xlink:type="simple">https://binary.pensoft.net/fig/1083985</uri></graphic></fig><fig id="F5" position="float" orientation="portrait"><object-id xmlns:xlink="http://www.w3.org/1999/xlink" content-type="doi" xlink:type="simple">10.3897/zookeys.1206.123355.figures30-33</object-id><object-id xmlns:xlink="http://www.w3.org/1999/xlink" content-type="arpha" xlink:type="simple">16596EDB-81B6-5E0D-926C-F66ED775F89D</object-id><label>Figures 30–33.</label><caption><p>Male genitalia and ootheca of <italic><tp:taxon-name><tp:taxon-name-part taxon-name-part-type="genus" reg="Acromantis">Acromantis</tp:taxon-name-part><tp:taxon-name-part taxon-name-part-type="species" reg="japonica">japonica</tp:taxon-name-part></tp:taxon-name></italic><bold>30</bold> subgenital plate <bold>31</bold> male genitalia <bold>32</bold> ootheca (dorsal aspect) <bold>33</bold> ootheca (lateral asepct).</p></caption><graphic xmlns:xlink="http://www.w3.org/1999/xlink" xlink:href="zookeys-1206-001_article-123355__-g005.jpg" position="float" orientation="portrait" xlink:type="simple" id="oo_1083986.jpg"><uri content-type="original_file" xlink:type="simple">https://binary.pensoft.net/fig/1083986</uri></graphic></fig></tp:treatment-sec><tp:treatment-sec sec-type="notes" id="SECID0ETWAG"><title>Biological notes.</title><p><italic><tp:taxon-name><tp:taxon-name-part taxon-name-part-type="genus" reg="Acromantis">Acromantis</tp:taxon-name-part><tp:taxon-name-part taxon-name-part-type="species" reg="japonica">japonica</tp:taxon-name-part></tp:taxon-name></italic> is found in the southern islands of the Korean Peninsula (<xref ref-type="bibr" rid="B28">Jeon et al. 1999</xref>; <xref ref-type="bibr" rid="B1">An 2011</xref>). They occur in leaf litter, under broad leaves and on tree trunks. Adults exhibit positive phototaxis, and oothecae are typically laid under stones and the bark of rotten logs. This species overwinters in the egg stage inside their oothecae (<xref ref-type="bibr" rid="B78">Taniguchi 1987</xref>; <xref ref-type="bibr" rid="B6">Befu 1992</xref>). They exhibit behaviors such as vibrating their antennae and swinging forelegs. Nymphs fold their abdomens back during rest. The first instar nymphs hatch from the end of May to early June, while adults emerge beginning from the end of August.</p></tp:treatment-sec><tp:treatment-sec sec-type="distribution" id="SECID0EUXAG"><title>Distribution.</title><p>China, Japan, Taiwan, North Korea, South Korea.</p></tp:treatment-sec><tp:treatment-sec sec-type="remarks" id="SECID0EZXAG"><title>Remarks.</title><p>The genus <italic><tp:taxon-name><tp:taxon-name-part taxon-name-part-type="genus" reg="Acromantis">Acromantis</tp:taxon-name-part></tp:taxon-name></italic> has characteristic stripe patterns on their compound eyes when they are alive (see <xref ref-type="bibr" rid="B50">Nakamine et al. 2017</xref>: figs 2, 3), weakly pronounced postocellar tubercles and truncated hindwings (<xref ref-type="bibr" rid="B81">Vyjayandi et al. 2010</xref>; <xref ref-type="bibr" rid="B48">Mukherjee et al. 2017</xref>; <xref ref-type="bibr" rid="B66">Shcherbakov and Anisyutkin 2018</xref>). They occur in East Asia to Australasia (<xref ref-type="bibr" rid="B28">Jeon et al. 1999</xref>; <xref ref-type="bibr" rid="B49">Nakamine 2016</xref>; <xref ref-type="bibr" rid="B57">Patel et al. 2016</xref>).</p><p>
              <bold>Family <tp:taxon-name><tp:taxon-name-part taxon-name-part-type="family">Mantidae</tp:taxon-name-part></tp:taxon-name> Latreille, 1802</bold>
            </p><p>
              <bold>Subfamily <tp:taxon-name><tp:taxon-name-part taxon-name-part-type="subfamily">Mantinae</tp:taxon-name-part></tp:taxon-name> Latreille, 1802</bold>
            </p></tp:treatment-sec><ref-list><ref id="B28"><mixed-citation xmlns:xlink="http://www.w3.org/1999/xlink" xlink:type="simple"><person-group><name name-style="western"><surname>Jeon</surname><given-names>JB</given-names></name><name name-style="western"><surname>Lee</surname><given-names>SH</given-names></name><name name-style="western"><surname>Lee</surname><given-names>SM</given-names></name></person-group> (<year>1999</year>) <article-title>Notes on the Praying Mantids (<tp:taxon-name><tp:taxon-name-part taxon-name-part-type="order">Mantodea</tp:taxon-name-part></tp:taxon-name>) in Korea.</article-title><source><tp:taxon-name><tp:taxon-name-part taxon-name-part-type="class">Insecta</tp:taxon-name-part></tp:taxon-name> Koreana</source><volume>16</volume>: <fpage>225</fpage>–<lpage>229</lpage>.</mixed-citation></ref><ref id="B31"><mixed-citation xmlns:xlink="http://www.w3.org/1999/xlink" xlink:type="simple"><person-group><name name-style="western"><surname>Kim</surname><given-names>TW</given-names></name></person-group> (<year>2021</year>) <source><tp:taxon-name><tp:taxon-name-part taxon-name-part-type="order">Mantodea</tp:taxon-name-part></tp:taxon-name>. In: Park JK, Lee JE et al. (Eds) Checklist of Insects from Korea. Korean Society of Applied Entomology &amp; The Entomological Society of Korea.</source><publisher-name>Paper and Pencil</publisher-name>, <publisher-loc>Daegu</publisher-loc>, <size units="page">65 pp</size>.</mixed-citation></ref><ref id="B1"><mixed-citation xmlns:xlink="http://www.w3.org/1999/xlink" xlink:type="simple"><person-group><name name-style="western"><surname>An</surname><given-names>SL</given-names></name></person-group> (<year>2011</year>) <article-title>Current Status of Research about Insect Fauna of Natural Reserves in Korea.</article-title><source>Journal of Korean Nature</source><volume>4</volume>(<issue>4</issue>): <fpage>273</fpage>–<lpage>285</lpage>. <ext-link xlink:href="10.7229/jkn.2011.4.4.273" ext-link-type="doi" xlink:type="simple">https://doi.org/10.7229/jkn.2011.4.4.273</ext-link></mixed-citation></ref><ref id="B78"><mixed-citation xmlns:xlink="http://www.w3.org/1999/xlink" xlink:type="simple"><person-group><name name-style="western"><surname>Taniguchi</surname><given-names>I</given-names></name></person-group> (<year>1987</year>) Notes on breeding <italic><tp:taxon-name><tp:taxon-name-part taxon-name-part-type="genus">Acromantis</tp:taxon-name-part><tp:taxon-name-part taxon-name-part-type="species">japonica.</tp:taxon-name-part></tp:taxon-name></italic> Insectarium 24: 24–25. [in Japanese]</mixed-citation></ref><ref id="B6"><mixed-citation xmlns:xlink="http://www.w3.org/1999/xlink" xlink:type="simple"><person-group><name name-style="western"><surname>Befu</surname><given-names>T</given-names></name></person-group> (<year>1992</year>) Notes on some ecological traits of <italic><tp:taxon-name><tp:taxon-name-part taxon-name-part-type="genus">Acromantis</tp:taxon-name-part><tp:taxon-name-part taxon-name-part-type="species">japonica</tp:taxon-name-part></tp:taxon-name></italic> and <italic><tp:taxon-name><tp:taxon-name-part taxon-name-part-type="genus">A.</tp:taxon-name-part><tp:taxon-name-part taxon-name-part-type="species">satsumensis.</tp:taxon-name-part></tp:taxon-name></italic> Battarigisu 93: 23. [in Japanese]</mixed-citation></ref><ref id="B50"><mixed-citation xmlns:xlink="http://www.w3.org/1999/xlink" xlink:type="simple"><person-group><name name-style="western"><surname>Nakamine</surname><given-names>H</given-names></name><name name-style="western"><surname>Yamasaki</surname><given-names>K</given-names></name><name name-style="western"><surname>Naka</surname><given-names>H</given-names></name></person-group> (<year>2017</year>) <article-title>The number of stripes on the compound eyes reflects each instar in <italic><tp:taxon-name><tp:taxon-name-part taxon-name-part-type="genus">Acromantis</tp:taxon-name-part><tp:taxon-name-part taxon-name-part-type="species">satsumensis</tp:taxon-name-part></tp:taxon-name></italic> (<tp:taxon-name><tp:taxon-name-part taxon-name-part-type="order">Mantodea</tp:taxon-name-part></tp:taxon-name>: <tp:taxon-name><tp:taxon-name-part taxon-name-part-type="family">Hymenopodidae</tp:taxon-name-part></tp:taxon-name>).</article-title><source>Applied Entomology and Zoology</source><volume>52</volume>(<issue>1</issue>): <fpage>135</fpage>–<lpage>138</lpage>. <ext-link xlink:href="10.1007/s13355-016-0445-0" ext-link-type="doi" xlink:type="simple">https://doi.org/10.1007/s13355-016-0445-0</ext-link></mixed-citation></ref><ref id="B81"><mixed-citation xmlns:xlink="http://www.w3.org/1999/xlink" xlink:type="simple"><person-group><name name-style="western"><surname>Vyjayandi</surname><given-names>MC</given-names></name><name name-style="western"><surname>Rajeesh</surname><given-names>RS</given-names></name><name name-style="western"><surname>John</surname><given-names>PS</given-names></name><name name-style="western"><surname>Dhanasree</surname><given-names>MM</given-names></name></person-group> (<year>2010</year>) On a collection of praying mantids (<tp:taxon-name><tp:taxon-name-part taxon-name-part-type="class">Insecta</tp:taxon-name-part></tp:taxon-name>: <tp:taxon-name><tp:taxon-name-part taxon-name-part-type="order">Mantodea</tp:taxon-name-part></tp:taxon-name>) from Goa, India, with new distribution records. Journal of Threatened taxa 1325–1329. <ext-link xlink:href="10.11609/JoTT.o2188.1325-9" ext-link-type="doi" xlink:type="simple">https://doi.org/10.11609/JoTT.o2188.1325-9</ext-link></mixed-citation></ref><ref id="B48"><mixed-citation xmlns:xlink="http://www.w3.org/1999/xlink" xlink:type="simple"><person-group><name name-style="western"><surname>Mukherjee</surname><given-names>TK</given-names></name><name name-style="western"><surname>Iyer</surname><given-names>G</given-names></name><name name-style="western"><surname>Chatterjee</surname><given-names>P</given-names></name></person-group> (<year>2017</year>) <article-title>Twenty-three new records of mantodea (<tp:taxon-name><tp:taxon-name-part taxon-name-part-type="class">Insecta</tp:taxon-name-part></tp:taxon-name>) from some states of India.</article-title><source>Journal of Threatened Taxa</source><volume>9</volume>(<issue>2</issue>): <fpage>9829</fpage>–<lpage>9839</lpage>. <ext-link xlink:href="10.11609/jott.1936.9.2.9829-9839" ext-link-type="doi" xlink:type="simple">https://doi.org/10.11609/jott.1936.9.2.9829-9839</ext-link></mixed-citation></ref><ref id="B66"><mixed-citation xmlns:xlink="http://www.w3.org/1999/xlink" xlink:type="simple"><person-group><name name-style="western"><surname>Shcherbakov</surname><given-names>E</given-names></name><name name-style="western"><surname>Anisyutkin</surname><given-names>L</given-names></name></person-group> (<year>2018</year>) <article-title>Update on the praying mantises (<tp:taxon-name><tp:taxon-name-part taxon-name-part-type="class">Insecta</tp:taxon-name-part></tp:taxon-name>: <tp:taxon-name><tp:taxon-name-part taxon-name-part-type="order">Mantodea</tp:taxon-name-part></tp:taxon-name>) of South-East Vietnam. Annales de la Société entomologique de France (N.S.</article-title><source>)</source><volume>54</volume>: <fpage>119</fpage>–<lpage>140</lpage>. <ext-link xlink:href="10.1080/00379271.2018.1447394" ext-link-type="doi" xlink:type="simple">https://doi.org/10.1080/00379271.2018.1447394</ext-link></mixed-citation></ref><ref id="B49"><mixed-citation xmlns:xlink="http://www.w3.org/1999/xlink" xlink:type="simple"><person-group><name name-style="western"><surname>Nakamine</surname><given-names>H</given-names></name></person-group> (<year>2016</year>) <article-title><tp:taxon-name><tp:taxon-name-part taxon-name-part-type="order">Mantodea</tp:taxon-name-part></tp:taxon-name>.</article-title> In: Orthopterological Society of Japan  (<role>Ed.</role>) <issue-title>The standard of Polyneoptera in Japan.</issue-title><source>Gakken Plus, Tokyo</source>, <fpage>198</fpage>–<lpage>205</lpage>.</mixed-citation></ref><ref id="B57"><mixed-citation xmlns:xlink="http://www.w3.org/1999/xlink" xlink:type="simple"><person-group><name name-style="western"><surname>Patel</surname><given-names>S</given-names></name><name name-style="western"><surname>Singh</surname><given-names>G</given-names></name><name name-style="western"><surname>Singh</surname><given-names>R</given-names></name></person-group> (<year>2016</year>) <article-title>Checklist of global distribution of <tp:taxon-name><tp:taxon-name-part taxon-name-part-type="family">Hymenopodidae</tp:taxon-name-part></tp:taxon-name> (<tp:taxon-name><tp:taxon-name-part taxon-name-part-type="order">Mantodea</tp:taxon-name-part></tp:taxon-name>: <tp:taxon-name><tp:taxon-name-part taxon-name-part-type="superorder">Dictyoptera</tp:taxon-name-part></tp:taxon-name>: <tp:taxon-name><tp:taxon-name-part taxon-name-part-type="class">Insecta</tp:taxon-name-part></tp:taxon-name>).</article-title><source>International Journal of Current Research</source><volume>8</volume>: <fpage>42047</fpage>–<lpage>42054</lpage>.</mixed-citation></ref></ref-list></tp:taxon-treatment>
