# Supplementary material for: ﻿A taxonomic review of the order Mantodea in Korea based on morphology and DNA barcodes
Source: Zookeys. 2024 Jul 2;1206:1–43. doi: 10.3897/zookeys.1206.123355 (PMC11233986; doi:10.3897/zookeys.1206.123355)
Supplement: XML Treatment for Mantis [file zookeys.1206.123355-treatment5.xml]

<!DOCTYPE tp:taxon-treatment
  PUBLIC "-//TaxonX//DTD Taxonomic Treatment Publishing DTD v0 20100105//EN" "tax-treatment-NSO.dtd">
<tp:taxon-treatment xmlns:tp="http://www.plazi.org/taxpub"><tp:treatment-meta><kwd-group><label>Taxon classification</label><kwd>
                <named-content content-type="kingdom">Animalia</named-content>
              </kwd><kwd>
                <named-content content-type="order">Mantodea</named-content>
              </kwd><kwd>
                <named-content content-type="family">Mantidae</named-content>
              </kwd></kwd-group><mixed-citation publication-type="journal"><person-group><name><surname>Shim</surname><given-names>Jaeil</given-names></name><name><surname>Song</surname><given-names>Jeong-Hun</given-names></name></person-group><article-title>﻿A taxonomic review of the order <tp:taxon-name><tp:taxon-name-part taxon-name-part-type="order">Mantodea</tp:taxon-name-part></tp:taxon-name> in Korea based on morphology and DNA barcodes</article-title><source>Zookeys</source><day>02</day><month>07</month><year>2024</year><volume>1206</volume><fpage>1</fpage><lpage>43</lpage><pub-id pub-id-type="doi">10.3897/zookeys.1206.123355</pub-id></mixed-citation></tp:treatment-meta><tp:nomenclature><label>﻿Genus</label><tp:taxon-name>
              <object-id xmlns:xlink="http://www.w3.org/1999/xlink" content-type="arpha" xlink:type="simple">0BC5EFFB-FB26-5E58-8172-C04B389965D0</object-id>
              <tp:taxon-name-part taxon-name-part-type="genus" reg="Mantis">Mantis</tp:taxon-name-part>
            </tp:taxon-name><tp:taxon-authority>Linnaeus, 1758</tp:taxon-authority><tp:nomenclature-citation-list><tp:nomenclature-citation><tp:taxon-name>
                  <tp:taxon-name-part taxon-name-part-type="genus" reg="Mantes">Mantes</tp:taxon-name-part>
                </tp:taxon-name><comment>Geoffroy, 1762: 399.</comment></tp:nomenclature-citation></tp:nomenclature-citation-list></tp:nomenclature><tp:treatment-sec sec-type="type species" id="SECID0EA2AG"><title>Type species.</title><p><tp:taxon-name><tp:taxon-name-part taxon-name-part-type="genus" reg="Gryllus">Gryllus</tp:taxon-name-part> (<tp:taxon-name-part taxon-name-part-type="subgenus" reg="Mantis">Mantis</tp:taxon-name-part>) <tp:taxon-name-part taxon-name-part-type="species" reg="religiosa">religiosa</tp:taxon-name-part></tp:taxon-name> Linnaeus, 1758</p></tp:treatment-sec><tp:treatment-sec sec-type="diagnosis" id="SECID0EU2AG"><title>Diagnosis.</title><p>Medium to large sized mantises. Body color mostly bright green, yellow, brown. Male antenna reddish, conspicuously thicker than the female’s. Vertex swollen. Forecoxal proximal area with dark spot, ventral surface with numerous yellow spots. Tibial spur groove area with yellow spot. Furcasternite with numerous spots. Metathoracical episternum with a dark lateral spot. Male inter-stylar margin notched.</p></tp:treatment-sec></tp:taxon-treatment>
