# Supplementary material for: ﻿A taxonomic review of the order Mantodea in Korea based on morphology and DNA barcodes
Source: Zookeys. 2024 Jul 2;1206:1–43. doi: 10.3897/zookeys.1206.123355 (PMC11233986; doi:10.3897/zookeys.1206.123355)
Supplement: XML Treatment for Mantis religiosa sinica [file zookeys.1206.123355-treatment6.xml]

<!DOCTYPE tp:taxon-treatment
  PUBLIC "-//TaxonX//DTD Taxonomic Treatment Publishing DTD v0 20100105//EN" "tax-treatment-NSO.dtd">
<tp:taxon-treatment xmlns:tp="http://www.plazi.org/taxpub"><tp:treatment-meta><kwd-group><label>Taxon classification</label><kwd>
                <named-content content-type="kingdom">Animalia</named-content>
              </kwd><kwd>
                <named-content content-type="order">Mantodea</named-content>
              </kwd><kwd>
                <named-content content-type="family">Mantidae</named-content>
              </kwd></kwd-group><mixed-citation publication-type="journal"><person-group><name><surname>Shim</surname><given-names>Jaeil</given-names></name><name><surname>Song</surname><given-names>Jeong-Hun</given-names></name></person-group><article-title>﻿A taxonomic review of the order <tp:taxon-name><tp:taxon-name-part taxon-name-part-type="order">Mantodea</tp:taxon-name-part></tp:taxon-name> in Korea based on morphology and DNA barcodes</article-title><source>Zookeys</source><day>02</day><month>07</month><year>2024</year><volume>1206</volume><fpage>1</fpage><lpage>43</lpage><pub-id pub-id-type="doi">10.3897/zookeys.1206.123355</pub-id></mixed-citation></tp:treatment-meta><tp:nomenclature><label>﻿</label><tp:taxon-name>
              <object-id xmlns:xlink="http://www.w3.org/1999/xlink" content-type="arpha" xlink:type="simple">08B16809-A834-5AE6-BE33-F9F51A48D048</object-id>
              <tp:taxon-name-part taxon-name-part-type="genus" reg="Mantis">Mantis</tp:taxon-name-part>
              <tp:taxon-name-part taxon-name-part-type="species" reg="religiosa">religiosa</tp:taxon-name-part>
              <tp:taxon-name-part taxon-name-part-type="subspecies" reg="sinica">sinica</tp:taxon-name-part>
            </tp:taxon-name><tp:taxon-authority>Bazyluk, 1960</tp:taxon-authority><xref ref-type="fig" rid="F6">Figs 34–46</xref><xref ref-type="fig" rid="F7">, 47–51</xref><tp:nomenclature-citation-list><tp:nomenclature-citation><tp:taxon-name>
                  <tp:taxon-name-part taxon-name-part-type="genus" reg="Mantis">Mantis</tp:taxon-name-part>
                  <tp:taxon-name-part taxon-name-part-type="species" reg="religiosa">religiosa</tp:taxon-name-part>
                  <tp:taxon-name-part taxon-name-part-type="subspecies" reg="sinica">sinica</tp:taxon-name-part>
                </tp:taxon-name><comment>Bazyluk, 1960: 255.</comment></tp:nomenclature-citation><tp:nomenclature-citation><tp:taxon-name>
                  <tp:taxon-name-part taxon-name-part-type="genus" reg="Mantis">Mantis</tp:taxon-name-part>
                  <tp:taxon-name-part taxon-name-part-type="species" reg="religiosa">religiosa</tp:taxon-name-part>
                  <tp:taxon-name-part taxon-name-part-type="subspecies" reg="sinica">sinica</tp:taxon-name-part>
                </tp:taxon-name><comment>Bazyluk, 1960: 255; <xref ref-type="bibr" rid="B30">Kim 2010</xref>: 31; <xref ref-type="bibr" rid="B31">Kim 2021</xref>: 65. Korean record.</comment></tp:nomenclature-citation><tp:nomenclature-citation><tp:taxon-name>
                  <tp:taxon-name-part taxon-name-part-type="genus" reg="Mantis">Mantis</tp:taxon-name-part>
                  <tp:taxon-name-part taxon-name-part-type="species" reg="religiosa">religiosa</tp:taxon-name-part>
                </tp:taxon-name><comment>(Linnaeus, 1758): ESK and KSAE 1994: 44. Korean record.</comment></tp:nomenclature-citation></tp:nomenclature-citation-list></tp:nomenclature><tp:treatment-sec sec-type="material" id="SECID0EA6AG"><title>Specimens examined.</title><p>[<bold><abbrev xmlns:xlink="http://www.w3.org/1999/xlink" xlink:title="National Institute of Agricultural Sciences Insect Collection" id="ABBRID0EH6AG" xlink:type="simple">NASIC</abbrev>] South Korea: <abbrev xmlns:xlink="http://www.w3.org/1999/xlink" xlink:title="Gangwon-do" id="ABBRID0EL6AG" xlink:type="simple">GW</abbrev></bold>: 3♂, Hotel Ramada, Daegwallyeong Pass, Pyeongchang-gun, 22 VIII 2019, JuHyeong Sohn; <bold><abbrev xmlns:xlink="http://www.w3.org/1999/xlink" xlink:title="Gyeonggi-do" id="ABBRID0EQ6AG" xlink:type="simple">GG</abbrev></bold>: 1♀, Jeongok-eup, Yeoncheon-gun, 22 VIII 84, Sunhee Jang; 1♀, Mt. Acha, Gwangjin-gu, Seoul, 8 IX 1977, Sunhee Yoon, Sungshin Univ.; 1 Nymph 1♂4♀, Island Gureopdo, Gureop-ri, Deokjeok-myeon, Incheon, 17 VII 2019, Byeongmin Jeong (reared from nymph); 2♂1♀, Island Gureopdo, Gureop-ri, Deokjeok-myeon, Incheon, 28 VI 2023, Jaeil Shim, Wonjun Sung (reared from nymph); <bold><abbrev xmlns:xlink="http://www.w3.org/1999/xlink" xlink:title="Chungcheongnam-do" id="ABBRID0EV6AG" xlink:type="simple">CN</abbrev></bold>: 1♂1♀, Coastal Dune, Sindu-ri, Wonbuk-myeon, Taean-gun, 1 IX 2001, Haechul Park, near the grassland; 4♂6♀, Sonhwang-ri, Woongcheon-eup, Boryeong-si, 12 VII 2023, Jaeil Shim, near the grassland (reared from nymph); 2♂3♀, Coastal Dune, Sindu-ri, Wonbuk-myeon, Taean-gun, 12 VIII 2023, Jaeil Shim, near the grassland; <bold><abbrev xmlns:xlink="http://www.w3.org/1999/xlink" xlink:title="Gyeongsangbuk-do" id="ABBRID0E16AG" xlink:type="simple">GB</abbrev></bold>: 2♂, Mt. Angi, Songhyeon-dong, Andong-si, VIII 2022, Jaeil Shim; 3 Nymphs, Gyeongjeong Beach, Gyeongjeong-ri, Chuksan-myeon, Yeongdeok-gun, 20 VII 2023, Jaeil Shim; <bold><abbrev xmlns:xlink="http://www.w3.org/1999/xlink" xlink:title="Gyeongsangnam-do" id="ABBRID0E66AG" xlink:type="simple">GN</abbrev></bold>: 2♀, Mt. Noja, Dongbu- myeon, Island Geojedo, Geoje-si, 15 IX 2021, Jaeil Shim; <bold><abbrev xmlns:xlink="http://www.w3.org/1999/xlink" xlink:title="Jeollabuk-do" id="ABBRID0EEABG" xlink:type="simple">JB</abbrev></bold>: 1♂, Byeonsan-myeon, Buan-gun, VIII 1999, Jeonbuk Nat. Univ; 1♂, Mt. Jeoksang, Muju-gun, 8 IX 1999, Taewoo Kim; 1♀, Kunsan Nat. Univ., Gunsan-si, 31 VIII 2019, JuHyeong Sohn; 6♂8♀, Is. Yamido, Okdo-myeon, Gunsan-si, 5 VII 2023, Jaeil Shim (reared from nymph); <bold><abbrev xmlns:xlink="http://www.w3.org/1999/xlink" xlink:title="Jeju-do" id="ABBRID0EJABG" xlink:type="simple">JJ</abbrev></bold>: 3 Nymphs, Gwangchigi Beach, Goseong-ri, Seongsan-eup, Seogwipo-si, 16 V 2021, Jaeil Shim; <bold>Hungary</bold>: <italic><tp:taxon-name><tp:taxon-name-part taxon-name-part-type="genus" reg="Mantis">Mantis</tp:taxon-name-part><tp:taxon-name-part taxon-name-part-type="species" reg="religiosa">religiosa</tp:taxon-name-part><tp:taxon-name-part taxon-name-part-type="subspecies" reg="religiosa">religiosa</tp:taxon-name-part></tp:taxon-name></italic>, 1♂, Mt. Csakyar, Vertes, 23 VIII 2003, J.C. Sohn, Haraszt hegy 250m.</p></tp:treatment-sec><tp:treatment-sec sec-type="redescription" id="SECID0E5ABG"><title>Redescription.</title><p><bold><italic>Measurements</italic> (mm)</bold>: Total length (vertex to tip of abdomen) ♂ 42.3–55.2, ♀ 50.8–72.4; head width ♂ 5.1–5.4, ♀ 6.2–6.5; head length ♂ 3.8–4.2, ♀ 5.4–5.6; pronotum width ♂ 4.0–4.2, ♀ 5.6–6.0; pronotum length ♂ 13.2–14.0, ♀ 16.6–18.0; forewing (tegmina) length ♂ 38.4–43.2, ♀ 36.1–47.7. <bold>Male</bold> (Figs <xref ref-type="fig" rid="F6">34</xref>, <xref ref-type="fig" rid="F6">36</xref>, <xref ref-type="fig" rid="F6">38</xref>, <xref ref-type="fig" rid="F6">42</xref>–<xref ref-type="fig" rid="F7">49</xref>) Medium to large sized mantises. <bold><italic>Coloration</italic></bold> (Figs <xref ref-type="fig" rid="F6">34</xref>, <xref ref-type="fig" rid="F6">35</xref>): Body bright green, brown and yellow. <bold><italic>Head</italic></bold> (Fig. <xref ref-type="fig" rid="F6">36</xref>): width 1.3× length. Vertex swollen; with pale transverse magenta line along dorsal apex (in live specimens) (Fig. <xref ref-type="fig" rid="F6">38</xref>). Compound eye globular, anteriorly protruding; dorsal surface with two transverse stripes (in live specimens). Ocelli large, oval, pale yellow. Antenna filiform; pedicel, scape and initial flagellum pale, remaining flagellum orangish to reddish brown (Figs <xref ref-type="fig" rid="F6">34</xref>, <xref ref-type="fig" rid="F6">36</xref>). Antenna length &gt; 2× as long as pronotum, conspicuously thicker than in female. Lower frons posterior apex weakly protruding; pale transverse line at posterior one-third of lower frons (in live specimens). Epistomal sulcus transverse. <bold><italic>Prothorax</italic></bold> (Fig. <xref ref-type="fig" rid="F6">38</xref>): Pronotum flattened dorso-ventrally, its length 3.3× as long as maximum width. Prozone lateral margin with small denticles. Metazone 3× as long as prozone; lateral margin smooth. Medial keel protruding. Furcasternite (Fig. <xref ref-type="fig" rid="F6">41</xref>) posterior area with numerous dark spots. <bold><italic>Forelegs</italic> (<italic>Prothoracic legs</italic>)</bold> (Figs <xref ref-type="fig" rid="F6">42–46</xref>): Coxa dorsal margin with 6–11 spines (Fig. <xref ref-type="fig" rid="F6">43</xref>), small denticles located between its spines. Coxa ventral surface (Figs <xref ref-type="fig" rid="F6">42</xref>, <xref ref-type="fig" rid="F6">43</xref>) with large oblong black spot or eye spot in proximal area; remaining surface with 15–24 yellow spots, center of each spot with small seta. Coxal lobes fully divided from each other. Tibial spur groove (Figs <xref ref-type="fig" rid="F6">42</xref>, <xref ref-type="fig" rid="F6">44</xref>) with yellow spotted (blotch) pattern. Genicular spurs minute. Ventral surface of tibia (Fig. <xref ref-type="fig" rid="F6">44</xref>) yellow to orange. Spination formula (Figs <xref ref-type="fig" rid="F6">44</xref>, <xref ref-type="fig" rid="F6">45</xref>): <abbrev xmlns:xlink="http://www.w3.org/1999/xlink" xlink:title="anteroventral tibial spines" id="ABBRID0ESEBG" xlink:type="simple">Avts</abbrev> = 12–13; <abbrev xmlns:xlink="http://www.w3.org/1999/xlink" xlink:title="posteroventral tibial spines" id="ABBRID0EWEBG" xlink:type="simple">Pvts</abbrev> = 7; <abbrev xmlns:xlink="http://www.w3.org/1999/xlink" xlink:title="anteroventral femoral spines" id="ABBRID0E1EBG" xlink:type="simple">Avfs</abbrev> = 12–13; <abbrev xmlns:xlink="http://www.w3.org/1999/xlink" xlink:title="posteroventral femoral spines" id="ABBRID0E5EBG" xlink:type="simple">Pvfs</abbrev> = 4; <abbrev xmlns:xlink="http://www.w3.org/1999/xlink" xlink:title="discoidal spines of forefemur" id="ABBRID0ECFBG" xlink:type="simple">Ds</abbrev> = 4. In 13 <abbrev xmlns:xlink="http://www.w3.org/1999/xlink" xlink:title="anteroventral femoral spines" id="ABBRID0EGFBG" xlink:type="simple">Avfs</abbrev> (Figs <xref ref-type="fig" rid="F6">44</xref>, <xref ref-type="fig" rid="F6">45</xref>): spines 2, 4, 6, 8, 10, 12 and 13 larger and black, spines with black spot at the base. Tarsus with ventral area brownish. <bold><italic>Meso- and metathorax and legs</italic></bold>: Metathorax episternum (Fig. <xref ref-type="fig" rid="F7">47</xref>) with dark triangular spot. Meso- and metathoracic legs long and slender; tarsi 5-segmented. <bold><italic>Wings</italic></bold>: Forewing completely surpassing the end of abdomen. Stigma elongate, slightly protruding; color same as forewing venation. Forewing anterior margin brown, discoidal area mostly hyaline. Hindwing transparent but apex brownish. <bold><italic>Abdomen</italic></bold>: Cerci setose, elongated, and thick, not flattened, brown; 17 segments. Male subgenital plate (coxosternite IX) (Fig. <xref ref-type="fig" rid="F7">48</xref>) irregularly elliptical in shape, inter-stylar margin notched in V-shape. Styli rather long. <bold><italic>Male genitalia</italic></bold> (Fig. <xref ref-type="fig" rid="F7">49</xref>): Right phallomere smooth, forming a C-shaped <abbrev xmlns:xlink="http://www.w3.org/1999/xlink" xlink:title="process arising from midlenth of the ventral wall of right phallomere, located anteromesal area of pia, strongly sclerotized" id="ABBRID0EKGBG" xlink:type="simple">pva</abbrev>; <abbrev xmlns:xlink="http://www.w3.org/1999/xlink" xlink:title="process arising from the midlenth of the ventral wall of right phallomere, located posterolateral area of pva, strongly sclerotized" id="ABBRID0EOGBG" xlink:type="simple">pia</abbrev> sclerotized and weakly wrinkled; <abbrev xmlns:xlink="http://www.w3.org/1999/xlink" xlink:title="posterior lobe of right phallomere" id="ABBRID0ESGBG" xlink:type="simple">fda</abbrev> triangular. Left phallomere with elongate and curved <abbrev xmlns:xlink="http://www.w3.org/1999/xlink" xlink:title="elongated process of left phallomere, titillator" id="ABBRID0EWGBG" xlink:type="simple">paa</abbrev>, its distal end sharp and sclerotized, <abbrev xmlns:xlink="http://www.w3.org/1999/xlink" xlink:title="elongated process of left phallomere, titillator" id="ABBRID0E1GBG" xlink:type="simple">paa</abbrev> anterior margin one-fourth to one-third with one or two short projections; <abbrev xmlns:xlink="http://www.w3.org/1999/xlink" xlink:title="anterior process of left phallomere" id="ABBRID0E5GBG" xlink:type="simple">afa</abbrev> strongly sclerotized, rounded, anterior margin obliquely curved dorsally, surface granulated; <abbrev xmlns:xlink="http://www.w3.org/1999/xlink" xlink:title="a sclerite of left phallomere, mostly spoon-shaped" id="ABBRID0ECHBG" xlink:type="simple">L4B</abbrev> curved spoon-shaped. Ventral phallomere (Fig. <xref ref-type="fig" rid="F7">49</xref>) nearly rhomboidal; <abbrev xmlns:xlink="http://www.w3.org/1999/xlink" xlink:title="median secondary distal process" id="ABBRID0EKHBG" xlink:type="simple">sdpm</abbrev> elongated, blunt finger-like and slightly curved dorsally, distal end and right margin sclerotized and surface with numerous denticulation; <abbrev xmlns:xlink="http://www.w3.org/1999/xlink" xlink:title="lateral secondary distal process" id="ABBRID0EOHBG" xlink:type="simple">sdpl</abbrev> slightly protruding (blunt projection). <bold>Female</bold> (Figs <xref ref-type="fig" rid="F6">35</xref>, <xref ref-type="fig" rid="F6">37</xref>, <xref ref-type="fig" rid="F6">39</xref>, <xref ref-type="fig" rid="F6">40</xref>). Similar to male, with following differences. <bold><italic>Head</italic></bold> (Fig. <xref ref-type="fig" rid="F6">37</xref>): Vertex convex. Head width 1.1× as long as length. Antenna as long as pronotum. <bold><italic>Prothorax</italic></bold> (Figs <xref ref-type="fig" rid="F6">39</xref>, <xref ref-type="fig" rid="F6">40</xref>): Pronotum length 2.9–3.0× as long as maximum width. Metazone 2–3× as long as prozone. <bold>Ootheca</bold> (Figs <xref ref-type="fig" rid="F7">50</xref>, <xref ref-type="fig" rid="F7">51</xref>). <bold><italic>Measurements</italic> (mm)</bold>: Length 17.2–25.1; maximum width 11.4–14.3; maximum height 9.3–10.5; length of emergence area 17.0–21.6; width of emergence area 3.2–5.3. <bold><italic>Identification</italic></bold>: Oblong, nearly hemispherical in cross-section. External wall bright brown to brown (Fig. <xref ref-type="fig" rid="F7">50</xref>). External coating beige on egg chamber surface, pale on emergence area (flap). Exhibiting ~ 20–30 egg chambers (Fig. <xref ref-type="fig" rid="F7">51</xref>) clearly delimited by visible slightly curved lips. Distal end of ootheca narrowed into residual process; residual process attached to substrate. <bold>Nymph. <italic>First instar nymph</italic></bold>: Body brown, vertex dorsal apex with pair of dark spots. <bold><italic>Mid to last instar nymph</italic></bold>: In brown morph, dorsal surface of body with a few stripes.</p><fig id="F6" position="float" orientation="portrait"><object-id xmlns:xlink="http://www.w3.org/1999/xlink" content-type="doi" xlink:type="simple">10.3897/zookeys.1206.123355.figures34-46</object-id><object-id xmlns:xlink="http://www.w3.org/1999/xlink" content-type="arpha" xlink:type="simple">8001522C-36B3-55CB-BF9A-1F9E800EAAB0</object-id><label>Figures 34–46.</label><caption><p>Habitus, head, pronotum and foreleg of <italic><tp:taxon-name><tp:taxon-name-part taxon-name-part-type="genus" reg="Mantis">Mantis</tp:taxon-name-part><tp:taxon-name-part taxon-name-part-type="species" reg="religiosa">religiosa</tp:taxon-name-part><tp:taxon-name-part taxon-name-part-type="subspecies" reg="sinica">sinica</tp:taxon-name-part></tp:taxon-name></italic><bold>34</bold> male dorsal aspect <bold>35</bold> female dorsal aspect <bold>36</bold> male face <bold>37</bold> female face <bold>38</bold> male pronotum <bold>39</bold> female pronotum (inland) <bold>40</bold> female pronotum (Gureopdo island) <bold>41</bold> furcasternite <bold>42</bold> foreleg ventral aspect (live specimens) <bold>43</bold> coxa ventral aspect <bold>44</bold> forleg ventral aspect <bold>45</bold> foreleg interior aspect <bold>46</bold> foreleg dorsal aspect. Abbreviation: Tsg = tibial spur groove. Red arrows = dark spots of furcasternite.</p></caption><graphic xmlns:xlink="http://www.w3.org/1999/xlink" xlink:href="zookeys-1206-001_article-123355__-g006.jpg" position="float" orientation="portrait" xlink:type="simple" id="oo_1083987.jpg"><uri content-type="original_file" xlink:type="simple">https://binary.pensoft.net/fig/1083987</uri></graphic></fig></tp:treatment-sec><tp:treatment-sec sec-type="notes" id="SECID0EMLBG"><title>Biological notes.</title><p><italic><tp:taxon-name><tp:taxon-name-part taxon-name-part-type="genus" reg="Mantis">Mantis</tp:taxon-name-part><tp:taxon-name-part taxon-name-part-type="species" reg="religiosa">religiosa</tp:taxon-name-part><tp:taxon-name-part taxon-name-part-type="subspecies" reg="sinica">sinica</tp:taxon-name-part></tp:taxon-name></italic> is sparsely distributed on the Korean Peninsula. This species prefers broad grasslands and bushy areas, comprised of shrubs and grass in sandy fields as its habitat. It exhibits positive phototaxis, meaning it is attracted to light. When threatened, it makes a hissing sound by rubbing its hindwings against the abdomen. The first instar nymphs hatch from the end of May onwards while the adults emerge in August.</p></tp:treatment-sec><tp:treatment-sec sec-type="distribution" id="SECID0EBMBG"><title>Distribution.</title><p>China, Japan, South Korea.</p></tp:treatment-sec><tp:treatment-sec sec-type="remarks" id="SECID0EGMBG"><title>Remarks.</title><p><italic><tp:taxon-name><tp:taxon-name-part taxon-name-part-type="genus" reg="Mantis">Mantis</tp:taxon-name-part><tp:taxon-name-part taxon-name-part-type="species" reg="religiosa">religiosa</tp:taxon-name-part></tp:taxon-name></italic> (Linnaeus) is a widely distributed Paleotropical and Holarctic species (<xref ref-type="bibr" rid="B41">Lia 2007</xref>; <xref ref-type="bibr" rid="B56">Patel and Singh 2016</xref>; <xref ref-type="bibr" rid="B55">Otte et al. 2024</xref>). <xref ref-type="bibr" rid="B4">Bazyluk (1960)</xref> and <xref ref-type="bibr" rid="B59">Roy (1968)</xref> provided illustrations of the <abbrev xmlns:xlink="http://www.w3.org/1999/xlink" xlink:title="median secondary distal process" id="ABBRID0ELNBG" xlink:type="simple">sdpm</abbrev> variations and <xref ref-type="bibr" rid="B64">Schwarz and Roy (2019)</xref> presented figures of male genitalia. Additional morphological information was provided by <xref ref-type="bibr" rid="B19">Ehrmann and Borer (2015)</xref>, <xref ref-type="bibr" rid="B66">Shcherbakov and Anisyutkin (2018)</xref>, and <xref ref-type="bibr" rid="B67">Shcherbakov and Govorov (2020)</xref>. <xref ref-type="bibr" rid="B4">Bazyluk (1960)</xref> classified this species as the subspecies <italic><tp:taxon-name><tp:taxon-name-part taxon-name-part-type="genus" reg="Mantis">M.</tp:taxon-name-part><tp:taxon-name-part taxon-name-part-type="species" reg="religiosa">religiosa</tp:taxon-name-part><tp:taxon-name-part taxon-name-part-type="subspecies" reg="sinica">sinica</tp:taxon-name-part></tp:taxon-name></italic>, which is found in East Asia including Korea. The population on Gureopdo Island exhibits a shorter pronotum, smaller body size, and shorter forewing length compared to inland populations. However, there are minimal genetic differences in the partial <abbrev xmlns:xlink="http://www.w3.org/1999/xlink" xlink:title="morphological and molecular characters" id="ABBRID0ESOBG" xlink:type="simple">COI</abbrev> regions (0%–0.2%). Furthermore, all specimens were supported as a single lineage using <abbrev xmlns:xlink="http://www.w3.org/1999/xlink" xlink:title="morphological and molecular characters" id="ABBRID0EWOBG" xlink:type="simple">COI</abbrev> on both <abbrev xmlns:xlink="http://www.w3.org/1999/xlink" xlink:title="neighbor-joining analysis" id="ABBRID0E1OBG" xlink:type="simple">NJ</abbrev> and <abbrev xmlns:xlink="http://www.w3.org/1999/xlink" xlink:title="Parsimony" id="ABBRID0E5OBG" xlink:type="simple">PA</abbrev> trees (Fig. <xref ref-type="fig" rid="F19">138</xref>).</p><fig id="F7" position="float" orientation="portrait"><object-id xmlns:xlink="http://www.w3.org/1999/xlink" content-type="doi" xlink:type="simple">10.3897/zookeys.1206.123355.figures47-51</object-id><object-id xmlns:xlink="http://www.w3.org/1999/xlink" content-type="arpha" xlink:type="simple">6E1563B2-1B28-5394-853E-7A1A5FD56D24</object-id><label>Figures 47–51.</label><caption><p>Metathorax, male genitalia and ootheca of <italic><tp:taxon-name><tp:taxon-name-part taxon-name-part-type="genus" reg="Mantis">Mantis</tp:taxon-name-part><tp:taxon-name-part taxon-name-part-type="species" reg="religiosa">religiosa</tp:taxon-name-part><tp:taxon-name-part taxon-name-part-type="subspecies" reg="sinica">sinica</tp:taxon-name-part></tp:taxon-name></italic><bold>47</bold> metathorax episterum <bold>48</bold> subgenital plate <bold>49</bold> male genitalia (small box = variation of <abbrev xmlns:xlink="http://www.w3.org/1999/xlink" xlink:title="lateral secondary distal process" id="ABBRID0EDQBG" xlink:type="simple">sdpl</abbrev>) <bold>50</bold> ootheca (dorsal aspect) <bold>51</bold> ootheca (lateral asepct). Red arrow = dark pattern.</p></caption><graphic xmlns:xlink="http://www.w3.org/1999/xlink" xlink:href="zookeys-1206-001_article-123355__-g007.jpg" position="float" orientation="portrait" xlink:type="simple" id="oo_1083988.jpg"><uri content-type="original_file" xlink:type="simple">https://binary.pensoft.net/fig/1083988</uri></graphic></fig></tp:treatment-sec><tp:treatment-sec><!--Section generated to contain objects referenced in tp:taxon-treatment.--><fig id="F19" position="float" orientation="portrait"><object-id xmlns:xlink="http://www.w3.org/1999/xlink" content-type="doi" xlink:type="simple">10.3897/zookeys.1206.123355.figure138</object-id><object-id xmlns:xlink="http://www.w3.org/1999/xlink" content-type="arpha" xlink:type="simple">AF6EE354-1451-5AFF-8367-245CEDA684D1</object-id><label>Figure 138.</label><caption><p>Neighbor-joining tree of Korean <tp:taxon-name><tp:taxon-name-part taxon-name-part-type="order">Mantodea</tp:taxon-name-part></tp:taxon-name> species based on partial <abbrev xmlns:xlink="http://www.w3.org/1999/xlink" xlink:title="morphological and molecular characters" id="ABBRID0EPMDI" xlink:type="simple">COI</abbrev> gene sequences with bootstrap values (left) and Parsimony analysis bootstrap values (right). Scale bar indicates the expected number of substitutions per site.</p></caption><graphic xmlns:xlink="http://www.w3.org/1999/xlink" xlink:href="zookeys-1206-001_article-123355__-g019.jpg" position="float" orientation="portrait" xlink:type="simple" id="oo_1084000.jpg"><uri content-type="original_file" xlink:type="simple">https://binary.pensoft.net/fig/1084000</uri></graphic></fig></tp:treatment-sec><ref-list><ref id="B30"><mixed-citation xmlns:xlink="http://www.w3.org/1999/xlink" xlink:type="simple"><person-group><name name-style="western"><surname>Kim</surname><given-names>TW</given-names></name></person-group> (<year>2010</year>) <source><tp:taxon-name><tp:taxon-name-part taxon-name-part-type="superorder">Dictyoptera</tp:taxon-name-part></tp:taxon-name>. In: Paek MK (Ed.) Checklist of Korean Insects.</source><publisher-name>Nature and Ecology</publisher-name>, <publisher-loc>Seoul</publisher-loc>, <size units="page">31 pp</size>.</mixed-citation></ref><ref id="B31"><mixed-citation xmlns:xlink="http://www.w3.org/1999/xlink" xlink:type="simple"><person-group><name name-style="western"><surname>Kim</surname><given-names>TW</given-names></name></person-group> (<year>2021</year>) <source><tp:taxon-name><tp:taxon-name-part taxon-name-part-type="order">Mantodea</tp:taxon-name-part></tp:taxon-name>. In: Park JK, Lee JE et al. (Eds) Checklist of Insects from Korea. Korean Society of Applied Entomology &amp; The Entomological Society of Korea.</source><publisher-name>Paper and Pencil</publisher-name>, <publisher-loc>Daegu</publisher-loc>, <size units="page">65 pp</size>.</mixed-citation></ref><ref id="B41"><mixed-citation xmlns:xlink="http://www.w3.org/1999/xlink" xlink:type="simple"><person-group><name name-style="western"><surname>Lia</surname><given-names>A</given-names></name></person-group> (<year>2007</year>) <article-title>Distribution of <italic><tp:taxon-name><tp:taxon-name-part taxon-name-part-type="genus">Mantis</tp:taxon-name-part><tp:taxon-name-part taxon-name-part-type="species">religiosa</tp:taxon-name-part></tp:taxon-name></italic> (L.) and its changes in Poland.</article-title><source>Fragmenta Faunistica</source><volume>50</volume>(<issue>2</issue>): <fpage>91</fpage>–<lpage>125</lpage>. <ext-link xlink:href="10.3161/00159301FF2007.50.2.091" ext-link-type="doi" xlink:type="simple">https://doi.org/10.3161/00159301FF2007.50.2.091</ext-link></mixed-citation></ref><ref id="B56"><mixed-citation xmlns:xlink="http://www.w3.org/1999/xlink" xlink:type="simple"><person-group><name name-style="western"><surname>Patel</surname><given-names>S</given-names></name><name name-style="western"><surname>Singh</surname><given-names>R</given-names></name></person-group> (<year>2016</year>) <article-title>Updated checklist and distribution of <tp:taxon-name><tp:taxon-name-part taxon-name-part-type="family">Mantidae</tp:taxon-name-part></tp:taxon-name> (<tp:taxon-name><tp:taxon-name-part taxon-name-part-type="order">Mantodea</tp:taxon-name-part></tp:taxon-name>: <tp:taxon-name><tp:taxon-name-part taxon-name-part-type="class">Insecta</tp:taxon-name-part></tp:taxon-name>) of the World.</article-title><source>International Journal of Research Studies in Zoology</source><volume>2</volume>(<issue>4</issue>): <fpage>17</fpage>–<lpage>54</lpage>. <ext-link xlink:href="10.20431/2454-941X.0204003" ext-link-type="doi" xlink:type="simple">https://doi.org/10.20431/2454-941X.0204003</ext-link></mixed-citation></ref><ref id="B55"><mixed-citation xmlns:xlink="http://www.w3.org/1999/xlink" xlink:type="simple"><person-group><name name-style="western"><surname>Otte</surname><given-names>D</given-names></name><name name-style="western"><surname>Spearman</surname><given-names>L</given-names></name><name name-style="western"><surname>Stiewe</surname><given-names>MBD</given-names></name></person-group> (<year>2024</year>) <tp:taxon-name><tp:taxon-name-part taxon-name-part-type="order">Mantodea</tp:taxon-name-part></tp:taxon-name> Species File Online. Version 5.0/5.0. <ext-link xlink:href="http://mantodea.speciesfile.org" ext-link-type="uri" xlink:type="simple">http://mantodea.speciesfile.org</ext-link></mixed-citation></ref><ref id="B4"><mixed-citation xmlns:xlink="http://www.w3.org/1999/xlink" xlink:type="simple"><person-group><name name-style="western"><surname>Bazyluk</surname><given-names>W</given-names></name></person-group> (<year>1960</year>) <article-title>Die geographische Verbreitung und Variabilitat von <italic><tp:taxon-name><tp:taxon-name-part taxon-name-part-type="genus">Mantis</tp:taxon-name-part><tp:taxon-name-part taxon-name-part-type="species">religiosa</tp:taxon-name-part></tp:taxon-name></italic> (L.) (<tp:taxon-name><tp:taxon-name-part taxon-name-part-type="order">Mantodea</tp:taxon-name-part></tp:taxon-name>, <tp:taxon-name><tp:taxon-name-part taxon-name-part-type="family">Mantidae</tp:taxon-name-part></tp:taxon-name>), sowie Beschreibungen neuer Unterarten. Annales Zoologici (Wars.</article-title><source>)</source><volume>18</volume>: <fpage>231</fpage>–<lpage>272</lpage>.</mixed-citation></ref><ref id="B59"><mixed-citation xmlns:xlink="http://www.w3.org/1999/xlink" xlink:type="simple"><person-group><name name-style="western"><surname>Roy</surname><given-names>R</given-names></name></person-group> (<year>1968</year>) <article-title>Compléments à la connaissance du genre <tp:taxon-name><tp:taxon-name-part taxon-name-part-type="genus">Mantis</tp:taxon-name-part></tp:taxon-name>: L’identité de <italic><tp:taxon-name><tp:taxon-name-part taxon-name-part-type="genus">M.</tp:taxon-name-part><tp:taxon-name-part taxon-name-part-type="species">nobilis</tp:taxon-name-part></tp:taxon-name></italic> et <italic><tp:taxon-name><tp:taxon-name-part taxon-name-part-type="genus">M.</tp:taxon-name-part><tp:taxon-name-part taxon-name-part-type="species">octospilota</tp:taxon-name-part></tp:taxon-name></italic>.</article-title><source>Bulletin de la Société Entomologique de France</source><volume>73</volume>(<issue>7</issue>): <fpage>174</fpage>–<lpage>176</lpage>. <ext-link xlink:href="10.3406/bsef.1968.21013" ext-link-type="doi" xlink:type="simple">https://doi.org/10.3406/bsef.1968.21013</ext-link></mixed-citation></ref><ref id="B64"><mixed-citation xmlns:xlink="http://www.w3.org/1999/xlink" xlink:type="simple"><person-group><name name-style="western"><surname>Schwarz</surname><given-names>C</given-names></name><name name-style="western"><surname>Roy</surname><given-names>R</given-names></name></person-group> (<year>2019</year>) <article-title>The systematics of <tp:taxon-name><tp:taxon-name-part taxon-name-part-type="order">Mantodea</tp:taxon-name-part></tp:taxon-name> revisited: an updated classification incorporating multiple data sources (<tp:taxon-name><tp:taxon-name-part taxon-name-part-type="class">Insecta</tp:taxon-name-part></tp:taxon-name>: <tp:taxon-name><tp:taxon-name-part taxon-name-part-type="superorder">Dictyoptera</tp:taxon-name-part></tp:taxon-name>). Annales de la Société entomologique de France (N.S.</article-title><source>)</source><volume>55</volume>: <fpage>101</fpage>–<lpage>196</lpage>. <ext-link xlink:href="10.1080/00379271.2018.1556567" ext-link-type="doi" xlink:type="simple">https://doi.org/10.1080/00379271.2018.1556567</ext-link></mixed-citation></ref><ref id="B19"><mixed-citation xmlns:xlink="http://www.w3.org/1999/xlink" xlink:type="simple"><person-group><name name-style="western"><surname>Ehrmann</surname><given-names>R</given-names></name><name name-style="western"><surname>Borer</surname><given-names>M</given-names></name></person-group> (<year>2015</year>) <article-title><tp:taxon-name><tp:taxon-name-part taxon-name-part-type="order">Mantodea</tp:taxon-name-part></tp:taxon-name> (<tp:taxon-name><tp:taxon-name-part taxon-name-part-type="class">Insecta</tp:taxon-name-part></tp:taxon-name>) of Nepal: An annotated checklist.</article-title><source>Biodiversität und Naturausstattung im Himalaya</source><volume>5</volume>: <fpage>227</fpage>–<lpage>274</lpage>.</mixed-citation></ref><ref id="B66"><mixed-citation xmlns:xlink="http://www.w3.org/1999/xlink" xlink:type="simple"><person-group><name name-style="western"><surname>Shcherbakov</surname><given-names>E</given-names></name><name name-style="western"><surname>Anisyutkin</surname><given-names>L</given-names></name></person-group> (<year>2018</year>) <article-title>Update on the praying mantises (<tp:taxon-name><tp:taxon-name-part taxon-name-part-type="class">Insecta</tp:taxon-name-part></tp:taxon-name>: <tp:taxon-name><tp:taxon-name-part taxon-name-part-type="order">Mantodea</tp:taxon-name-part></tp:taxon-name>) of South-East Vietnam. Annales de la Société entomologique de France (N.S.</article-title><source>)</source><volume>54</volume>: <fpage>119</fpage>–<lpage>140</lpage>. <ext-link xlink:href="10.1080/00379271.2018.1447394" ext-link-type="doi" xlink:type="simple">https://doi.org/10.1080/00379271.2018.1447394</ext-link></mixed-citation></ref><ref id="B67"><mixed-citation xmlns:xlink="http://www.w3.org/1999/xlink" xlink:type="simple"><person-group><name name-style="western"><surname>Shcherbakov</surname><given-names>E</given-names></name><name name-style="western"><surname>Govorov</surname><given-names>V</given-names></name></person-group> (<year>2020</year>) <article-title><italic><tp:taxon-name><tp:taxon-name-part taxon-name-part-type="genus">Statilia</tp:taxon-name-part><tp:taxon-name-part taxon-name-part-type="species">maculata</tp:taxon-name-part></tp:taxon-name></italic> (Thunberg, 1784) the first invasive praying mantis (<tp:taxon-name><tp:taxon-name-part taxon-name-part-type="order">Mantodea</tp:taxon-name-part></tp:taxon-name>, <tp:taxon-name><tp:taxon-name-part taxon-name-part-type="family">Mantidae</tp:taxon-name-part></tp:taxon-name>) in the fauna of Russia. Annales de la Société entomologique de France (N.S.</article-title><source>)</source><volume>56</volume>: <fpage>189</fpage>–<lpage>202</lpage>. <ext-link xlink:href="10.1080/00379271.2020.1785941" ext-link-type="doi" xlink:type="simple">https://doi.org/10.1080/00379271.2020.1785941</ext-link></mixed-citation></ref></ref-list></tp:taxon-treatment>
