# Supplementary material for: ﻿A taxonomic review of the order Mantodea in Korea based on morphology and DNA barcodes
Source: Zookeys. 2024 Jul 2;1206:1–43. doi: 10.3897/zookeys.1206.123355 (PMC11233986; doi:10.3897/zookeys.1206.123355)
Supplement: XML Treatment for Statilia [file zookeys.1206.123355-treatment7.xml]

<!DOCTYPE tp:taxon-treatment
  PUBLIC "-//TaxonX//DTD Taxonomic Treatment Publishing DTD v0 20100105//EN" "tax-treatment-NSO.dtd">
<tp:taxon-treatment xmlns:tp="http://www.plazi.org/taxpub"><tp:treatment-meta><kwd-group><label>Taxon classification</label><kwd>
                <named-content content-type="kingdom">Animalia</named-content>
              </kwd><kwd>
                <named-content content-type="order">Mantodea</named-content>
              </kwd><kwd>
                <named-content content-type="family">Mantidae</named-content>
              </kwd></kwd-group><mixed-citation publication-type="journal"><person-group><name><surname>Shim</surname><given-names>Jaeil</given-names></name><name><surname>Song</surname><given-names>Jeong-Hun</given-names></name></person-group><article-title>﻿A taxonomic review of the order <tp:taxon-name><tp:taxon-name-part taxon-name-part-type="order">Mantodea</tp:taxon-name-part></tp:taxon-name> in Korea based on morphology and DNA barcodes</article-title><source>Zookeys</source><day>02</day><month>07</month><year>2024</year><volume>1206</volume><fpage>1</fpage><lpage>43</lpage><pub-id pub-id-type="doi">10.3897/zookeys.1206.123355</pub-id></mixed-citation></tp:treatment-meta><tp:nomenclature><label>﻿Genus</label><tp:taxon-name>
              <object-id xmlns:xlink="http://www.w3.org/1999/xlink" content-type="arpha" xlink:type="simple">4009479D-5A90-5E3B-80C5-8103525AA2CA</object-id>
              <tp:taxon-name-part taxon-name-part-type="genus" reg="Statilia">Statilia</tp:taxon-name-part>
            </tp:taxon-name><tp:taxon-authority>Stål, 1877</tp:taxon-authority></tp:nomenclature><tp:treatment-sec sec-type="type species" id="SECID0EQRBG"><title>Type species.</title><p><italic><tp:taxon-name><tp:taxon-name-part taxon-name-part-type="genus" reg="Pseudomantis">Pseudomantis</tp:taxon-name-part><tp:taxon-name-part taxon-name-part-type="species" reg="nemoralis">nemoralis</tp:taxon-name-part></tp:taxon-name></italic> Saussure, 1870</p></tp:treatment-sec><tp:treatment-sec sec-type="diagnosis" id="SECID0EBSBG"><title>Diagnosis.</title><p>Medium sized mantises. Vertex nearly flat. Pronotum slender. Ventral surface of foreleg shiny, densely patterned, forcoxa proximal area with dark pattern. Tibial spur groove with whitish yellow to yellow spots. Male inter-stylar margin notched. Male genitalia: <abbrev xmlns:xlink="http://www.w3.org/1999/xlink" xlink:title="lateral secondary distal process" id="ABBRID0EHSBG" xlink:type="simple">sdpl</abbrev> and <abbrev xmlns:xlink="http://www.w3.org/1999/xlink" xlink:title="median secondary distal process" id="ABBRID0ELSBG" xlink:type="simple">sdpm</abbrev> well developed, angled at 90°.</p></tp:treatment-sec></tp:taxon-treatment>
