# Supplementary material for: ﻿A taxonomic review of the order Mantodea in Korea based on morphology and DNA barcodes
Source: Zookeys. 2024 Jul 2;1206:1–43. doi: 10.3897/zookeys.1206.123355 (PMC11233986; doi:10.3897/zookeys.1206.123355)
Supplement: XML Treatment for Statilia maculata [file zookeys.1206.123355-treatment8.xml]

<!DOCTYPE tp:taxon-treatment
  PUBLIC "-//TaxonX//DTD Taxonomic Treatment Publishing DTD v0 20100105//EN" "tax-treatment-NSO.dtd">
<tp:taxon-treatment xmlns:tp="http://www.plazi.org/taxpub"><tp:treatment-meta><kwd-group><label>Taxon classification</label><kwd>
                <named-content content-type="kingdom">Animalia</named-content>
              </kwd><kwd>
                <named-content content-type="order">Mantodea</named-content>
              </kwd><kwd>
                <named-content content-type="family">Mantidae</named-content>
              </kwd></kwd-group><mixed-citation publication-type="journal"><person-group><name><surname>Shim</surname><given-names>Jaeil</given-names></name><name><surname>Song</surname><given-names>Jeong-Hun</given-names></name></person-group><article-title>﻿A taxonomic review of the order <tp:taxon-name><tp:taxon-name-part taxon-name-part-type="order">Mantodea</tp:taxon-name-part></tp:taxon-name> in Korea based on morphology and DNA barcodes</article-title><source>Zookeys</source><day>02</day><month>07</month><year>2024</year><volume>1206</volume><fpage>1</fpage><lpage>43</lpage><pub-id pub-id-type="doi">10.3897/zookeys.1206.123355</pub-id></mixed-citation></tp:treatment-meta><tp:nomenclature><label>﻿</label><tp:taxon-name>
              <object-id xmlns:xlink="http://www.w3.org/1999/xlink" content-type="arpha" xlink:type="simple">18662287-A970-5836-BAB0-A077B4713DC3</object-id>
              <tp:taxon-name-part taxon-name-part-type="genus" reg="Statilia">Statilia</tp:taxon-name-part>
              <tp:taxon-name-part taxon-name-part-type="species" reg="maculata">maculata</tp:taxon-name-part>
            </tp:taxon-name><tp:taxon-authority>(Thunberg, 1784)</tp:taxon-authority><xref ref-type="fig" rid="F8">Figs 52–62</xref><xref ref-type="fig" rid="F9">, 63–70</xref><tp:nomenclature-citation-list><tp:nomenclature-citation><tp:taxon-name>
                  <tp:taxon-name-part taxon-name-part-type="genus" reg="Mantis">Mantis</tp:taxon-name-part>
                  <tp:taxon-name-part taxon-name-part-type="species" reg="maculata">maculata</tp:taxon-name-part>
                </tp:taxon-name><comment>Thunberg, 1784: 61.</comment></tp:nomenclature-citation><tp:nomenclature-citation><tp:taxon-name>
                  <tp:taxon-name-part taxon-name-part-type="genus" reg="Pseudomantis">Pseudomantis</tp:taxon-name-part>
                  <tp:taxon-name-part taxon-name-part-type="species" reg="haanii">haanii</tp:taxon-name-part>
                </tp:taxon-name><comment>Saussure, 1871a: 37, 1871b: 400.</comment></tp:nomenclature-citation><tp:nomenclature-citation><tp:taxon-name>
                  <tp:taxon-name-part taxon-name-part-type="genus" reg="Statilia">Statilia</tp:taxon-name-part>
                  <tp:taxon-name-part taxon-name-part-type="species" reg="maculata">maculata</tp:taxon-name-part>
                  <tp:taxon-name-part taxon-name-part-type="infraspecific-rank">var.</tp:taxon-name-part>
                  <tp:taxon-name-part taxon-name-part-type="variety" reg="hyalina">hyalina</tp:taxon-name-part>
                </tp:taxon-name><comment>Giglio-Tos, 1927: 410.</comment></tp:nomenclature-citation><tp:nomenclature-citation><tp:taxon-name>
                  <tp:taxon-name-part taxon-name-part-type="genus" reg="Statilia">Statilia</tp:taxon-name-part>
                  <tp:taxon-name-part taxon-name-part-type="species" reg="haani">haani</tp:taxon-name-part>
                  <tp:taxon-name-part taxon-name-part-type="infraspecific-rank">var.</tp:taxon-name-part>
                  <tp:taxon-name-part taxon-name-part-type="variety" reg="major">major</tp:taxon-name-part>
                </tp:taxon-name><comment>Werner, 1922: 154.</comment></tp:nomenclature-citation><tp:nomenclature-citation><tp:taxon-name>
                  <tp:taxon-name-part taxon-name-part-type="genus" reg="Statilia">Statilia</tp:taxon-name-part>
                  <tp:taxon-name-part taxon-name-part-type="species" reg="maculata">maculata</tp:taxon-name-part>
                  <tp:taxon-name-part taxon-name-part-type="subspecies" reg="continentalis">continentalis</tp:taxon-name-part>
                </tp:taxon-name><comment>Werner, 1935: 495.</comment></tp:nomenclature-citation><tp:nomenclature-citation><tp:taxon-name>
                  <tp:taxon-name-part taxon-name-part-type="genus" reg="Statilia">Statilia</tp:taxon-name-part>
                  <tp:taxon-name-part taxon-name-part-type="species" reg="maculata">maculata</tp:taxon-name-part>
                </tp:taxon-name><comment>(Thunberg, 1784): ESK and KSAE 1994: 44; <xref ref-type="bibr" rid="B30">Kim 2010</xref>: 31; <xref ref-type="bibr" rid="B31">Kim 2021</xref>: 65. Korean record.</comment></tp:nomenclature-citation><tp:nomenclature-citation><tp:taxon-name>
                  <tp:taxon-name-part taxon-name-part-type="genus" reg="Statilia">Statilia</tp:taxon-name-part>
                  <tp:taxon-name-part taxon-name-part-type="species" reg="nemoralis">nemoralis</tp:taxon-name-part>
                </tp:taxon-name><comment>(Saussure, 1870): <xref ref-type="bibr" rid="B28">Jeon et al. 1999</xref>: 227 (misidentification); <xref ref-type="bibr" rid="B30">Kim 2010</xref>: 31 (misidentification). Korean record.</comment></tp:nomenclature-citation></tp:nomenclature-citation-list></tp:nomenclature><tp:treatment-sec sec-type="material" id="SECID0EVXBG"><title>Specimens examined.</title><p>[<bold><named-content xmlns:xlink="http://www.w3.org/1999/xlink" content-type="dwc:institutional_code" xlink:title="Kunsan National University" xlink:href="http://grbio.org/institution/kunsan-national-university" xlink:type="simple">KsNU</named-content>] South Korea: <abbrev xmlns:xlink="http://www.w3.org/1999/xlink" xlink:title="Chungcheongnam-do" id="ABBRID0EAYBG" xlink:type="simple">CN</abbrev></bold>: 1♂, Mt. Bongsoo, Daechung-myeon, Yesan-gun, 18 V 2017 Hongjoon Choi; <bold><abbrev xmlns:xlink="http://www.w3.org/1999/xlink" xlink:title="Jeollabuk-do" id="ABBRID0EFYBG" xlink:type="simple">JB</abbrev></bold>: 1♀, Eunpa Lake, Jigok-dong, Gunsan-si, 3 IX 2016; Donghwan Na; 1♀, Miryong-dong, Gunsan-si, 27 VI 2017, Eunhye Jeon; [<bold><abbrev xmlns:xlink="http://www.w3.org/1999/xlink" xlink:title="National Institute of Agricultural Sciences Insect Collection" id="ABBRID0EKYBG" xlink:type="simple">NASIC</abbrev>] South Korea: <abbrev xmlns:xlink="http://www.w3.org/1999/xlink" xlink:title="Gangwon-do" id="ABBRID0EOYBG" xlink:type="simple">GW</abbrev></bold>: 1♂, Ssangyong, Yeongwol-gun, 30 IX 1999, Miae Kim; <bold><abbrev xmlns:xlink="http://www.w3.org/1999/xlink" xlink:title="Gyeonggi-do" id="ABBRID0ETYBG" xlink:type="simple">GG</abbrev></bold>: 1♀, Mt. Umyeon, Seocho-gu, Seoul, 1 IX 1991, Jiyung Oh; 1♀, Jamsil 6-dong, Songpa-gu, Seoul, 20 X 1997, Soyeon Kim; 1♀, Mt. Nam, Hada-ri, Heungcheon-myeon, Yeoju-si, 3 IX 2000, Yeongbo Lee; 1♀, Seodun-dong, Suwon-si, 4 IX 2000, Taewoo Kim; 1♂, Seodun-dong, Suwon-si, 20 IX 2000, Taewoo Kim; 1♂, Seodun-dong, Suwon-si, 20 IX 2001, Jeonghun Hwang; ♂1, Haguidong, Uiwang-si, 24 IX 2003, Jeongsun Lee; 1♂, Mt. Gwanggyo, Jangan-gu, Suwon-si, 10 X 2003, Mikyeong Ahn; <bold><abbrev xmlns:xlink="http://www.w3.org/1999/xlink" xlink:title="Chungcheongbuk-do" id="ABBRID0EYYBG" xlink:type="simple">CB</abbrev></bold>: 1♀, Mt. Nam, Cheongju-si, 8 VIII 2000, Hyea Lee; 1♂, Geumseok-ri, Geumwang-eup, Eumseong-gun, 14 IX 2019, Seong-Gyu Lee; <bold><abbrev xmlns:xlink="http://www.w3.org/1999/xlink" xlink:title="Chungcheongnam-do" id="ABBRID0E4YBG" xlink:type="simple">CN</abbrev></bold>: 1♂1♀, Coastal Dune, Sindu-ri, Wonbuk-myeon, Taean-gun, 1 IX 2005, Yeongbo Lee; <bold><abbrev xmlns:xlink="http://www.w3.org/1999/xlink" xlink:title="Gyeongsangbuk-do" id="ABBRID0ECZBG" xlink:type="simple">GB</abbrev></bold>: 1♀, Mt. Sobaek, Punggi-gun, 5 IX 2000, Miae Kim; 1♂3♀, Mt. Angi, Songhyeon-dong, Andong-si, VIII 2022, Jaeil Shim; 2♂6♀, Hotel Interburgo, Manchon-dong, Suseong-gu, Daegu-si 29 X 2023, Jaeil Shim; <bold><abbrev xmlns:xlink="http://www.w3.org/1999/xlink" xlink:title="Gyeongsangnam-do" id="ABBRID0EHZBG" xlink:type="simple">GN</abbrev></bold>: 1♂, Sinhyeon-ri, Geoje island, Geoje-si, 11 IX 2002, Miae Kim; 2♂1♀, Mundong Waterfall, Geoje-si, 19 IX 2006, Miae Kim; ♀1 (green), Recreational Forest, Dongbu-myeon, Geojedo, Geoje-si, 29 IX 2020, Wonjun Sung; <bold><abbrev xmlns:xlink="http://www.w3.org/1999/xlink" xlink:title="Jeollabuk-do" id="ABBRID0EMZBG" xlink:type="simple">JB</abbrev></bold>: 2♂4♀, Gueok, Yongjin-myeon, Wanju, 13 VIII 2013, Hanjun Bae; 1♂, Iseo-myeon, Wanju-gun, 26 VII 2016, Taeman Han; 1♀, Iseo-myeon, Wanju-gun, 29 VII 2014, Kyusuk Lee; 1♂1♀, Apartment, Iseo-myeon, Wanju-gun, 6 VIII 2015, Kyusuk Lee; 1♀ (green), National Institute of Agricultural Sciences, Iseo-myeon, Wanju-gun, 24 VIII 2016, Hyeop Lee; 1♀, Miryong-dong, Gunsan-si, 27 VI 2017, Eunhye Jeon; 2♂, Iseo-myeon, Wanju-gun, 23 VIII 2019, Jaeil Shim; 1♂2♀, Mt. Moak, Gui-myeon, Wanju-gun, 7 IX 2019, Jaeil Shim; 7♂5♀, Jangsu-eup, Jangsu-gun, 5 IX 2019, Jaeil Shim; <bold><abbrev xmlns:xlink="http://www.w3.org/1999/xlink" xlink:title="Jeollanam-do" id="ABBRID0ERZBG" xlink:type="simple">JN</abbrev></bold>: 3♀, Geumgok-dong, Buk-gu, Gwangju-si, 20 III 2021, Jaeil Shim; 4♀, Near Yeosu Airport, Sinpung-ri, Yulchon-myeon, Yeosu-si, IX 2021, Byeongmin Jeong; 2♂1♀, Is. Bogil-do, Bogil-myoen, Wando-gun, 2 III 2023, Jaeil Shim (reared from ootheca); 8♂9♀, Island Yeoseodo, Yeoseo-ri, Cheongsan-myeon, Wando-gun, VI 2023, Jaeil shim (reared from Ootheca); <bold><abbrev xmlns:xlink="http://www.w3.org/1999/xlink" xlink:title="Jeju-do" id="ABBRID0EWZBG" xlink:type="simple">JJ</abbrev></bold>: 1♂, Seonheul-ri, Jeju-si, 28 IX 2000, Taewoo Kim; 1♂, Sinae 1-ri, Jeju-si, 18 X 2001, Mikyeong Ahn; 1♂, Bijarim Forest, Jeju-si, 22 IX 2006, Miae Kim; <bold>Japan</bold>: 1♂, Asakura, Kyushu, 24 VIII 2013, Sangwook Park; [<bold><named-content xmlns:xlink="http://www.w3.org/1999/xlink" content-type="dwc:institutional_code" xlink:title="National Institute of Biological Resources" xlink:href="http://grbio.org/institution/national-institute-biological-resources-0" xlink:type="simple">NIBR</named-content>] South Korea: <abbrev xmlns:xlink="http://www.w3.org/1999/xlink" xlink:title="Gyeonggi-do" id="ABBRID0EG1BG" xlink:type="simple">GG</abbrev></bold>: 1♀, Namhansanseong, Seongnam, 28 IX 1997, Jeong Yun Chang.</p><fig id="F8" position="float" orientation="portrait"><object-id xmlns:xlink="http://www.w3.org/1999/xlink" content-type="doi" xlink:type="simple">10.3897/zookeys.1206.123355.figures52-62</object-id><object-id xmlns:xlink="http://www.w3.org/1999/xlink" content-type="arpha" xlink:type="simple">1A36034E-EDFD-5612-A5F5-AF2C19B0EF1E</object-id><label>Figures 52–62.</label><caption><p>Habitus, head, pronotum and foreleg of <italic><tp:taxon-name><tp:taxon-name-part taxon-name-part-type="genus" reg="Statilia">Statilia</tp:taxon-name-part><tp:taxon-name-part taxon-name-part-type="species" reg="maculata">maculata</tp:taxon-name-part></tp:taxon-name></italic><bold>52</bold> male dorsal aspect <bold>53</bold> female dorsal aspect <bold>54</bold> female dorsal aspect (green morpho-type) <bold>55</bold> male face <bold>56</bold> female face <bold>57</bold> male pronotum <bold>58</bold> female pronotum <bold>59</bold> furcasternite (brown morpho-type) <bold>60</bold> furcasternite (green morpho-type) <bold>61</bold> femur ventral aspect (green morpho-type) <bold>62</bold> foreleg ventral aspect (live specimens). Abbreviation: Tsg = tibial spur groove. Red arrows = dark spot of furcasternite.</p></caption><graphic xmlns:xlink="http://www.w3.org/1999/xlink" xlink:href="zookeys-1206-001_article-123355__-g008.jpg" position="float" orientation="portrait" xlink:type="simple" id="oo_1083989.jpg"><uri content-type="original_file" xlink:type="simple">https://binary.pensoft.net/fig/1083989</uri></graphic></fig></tp:treatment-sec><tp:treatment-sec sec-type="redescription" id="SECID0EY2BG"><title>Redescription.</title><p><bold><italic>Measurements</italic> (mm)</bold>: Total length (vertex to tip of abdomen) ♂ 35.2–43.1, ♀ 43.7–57.7; head width ♂ 4.5–5.0, ♀ 5.4–5.8; head length ♂ 2.9–3.2, ♀ 4.1–4.3; pronotum width ♂ 2.9–3.2, ♀ 4.4–4.6; pronotum length ♂ 12.1–14.0, ♀ 14.0–15.3; forewing (tegmina) length ♂ 26.4–31.2, ♀ 33.1–36.1. <bold>Male</bold> (Figs <xref ref-type="fig" rid="F8">52</xref>, <xref ref-type="fig" rid="F8">55</xref>, <xref ref-type="fig" rid="F8">57</xref>, <xref ref-type="fig" rid="F9">63–68</xref>) Medium sized, body slender. <bold><italic>Coloration</italic></bold> (Figs <xref ref-type="fig" rid="F8">52</xref>, <xref ref-type="fig" rid="F8">53</xref>): Beige to dark brown. <bold><italic>Head</italic></bold> (Fig. <xref ref-type="fig" rid="F8">55</xref>): Triangular. Head width 1.5–1.6× length. Vertex flat; dark transverse stripe on dorsal apex. Vertex and juxtaocular bulge with sparse, pale, transversely striped pattern. Compound eye large, globular, protruding laterally; in live specimens, dorsal and lateral surface with two brightly colored lines. Ocelli large, oblong. Antenna filiform, slightly longer than pronotum. Lower frons posterior apex protruding very slightly. Epistomal sulcus slightly concave. <bold><italic>Prothorax</italic></bold> (Fig. <xref ref-type="fig" rid="F8">57</xref>): Pronotum slender, narrow; length 4.1–4.3× as long as maximum width; dorsal surface smooth. Pronotum lateral margin with numerous denticles. Medial keel protruding. Metazone 3× as long as prozone. Membranous area between basis of forecoxa attachment, shiny and pinkish pearl in color (in live specimens). Furcasternite (Fig. <xref ref-type="fig" rid="F8">59</xref>) anterior area with rectangular dark spot, remaining posterior area reddish brown to magenta. <bold><italic>Forelegs</italic> (<italic>Prothoracic legs</italic>)</bold> (Figs <xref ref-type="fig" rid="F8">62</xref>–<xref ref-type="fig" rid="F9">65</xref>): Coxa very slender, triangular; dorsal margin (Figs <xref ref-type="fig" rid="F8">59</xref>, <xref ref-type="fig" rid="F8">62</xref>) with 6–8 white spines; proximal area of ventral surface (Fig. <xref ref-type="fig" rid="F8">59</xref>) with large and shiny rectangular black spot. Coxal lobes divided from each other. Femur ventral surface shiny, with two black spots (Figs <xref ref-type="fig" rid="F8">62</xref>, <xref ref-type="fig" rid="F9">63</xref>), large rectangular spot preceding the tibial spur groove, linear spot (transverse line) distad to tibial spur grooves; tibial spur groove (Fig. <xref ref-type="fig" rid="F9">63</xref>) with white or whitish yellow pattern; distal area of ventral surface (Fig. <xref ref-type="fig" rid="F8">62</xref>) pale pink to magenta (in live specimens). Spination formula: <abbrev xmlns:xlink="http://www.w3.org/1999/xlink" xlink:title="anteroventral tibial spines" id="ABBRID0E35BG" xlink:type="simple">Avts</abbrev> = 11; <abbrev xmlns:xlink="http://www.w3.org/1999/xlink" xlink:title="posteroventral tibial spines" id="ABBRID0EA6BG" xlink:type="simple">Pvts</abbrev> = 6–7; <abbrev xmlns:xlink="http://www.w3.org/1999/xlink" xlink:title="anteroventral femoral spines" id="ABBRID0EE6BG" xlink:type="simple">Avfs</abbrev> = 14; <abbrev xmlns:xlink="http://www.w3.org/1999/xlink" xlink:title="posteroventral femoral spines" id="ABBRID0EI6BG" xlink:type="simple">Pvfs</abbrev> = 4; <abbrev xmlns:xlink="http://www.w3.org/1999/xlink" xlink:title="discoidal spines of forefemur" id="ABBRID0EM6BG" xlink:type="simple">Ds</abbrev> = 4. Tarsomere ventral surface (euplantula) dark brown. Basal rim of <abbrev xmlns:xlink="http://www.w3.org/1999/xlink" xlink:title="posteroventral tibial spines" id="ABBRID0EQ6BG" xlink:type="simple">Pvts</abbrev> with dark spot. In 14 <abbrev xmlns:xlink="http://www.w3.org/1999/xlink" xlink:title="anteroventral femoral spines" id="ABBRID0EU6BG" xlink:type="simple">Avfs</abbrev> (Figs <xref ref-type="fig" rid="F9">63</xref>, <xref ref-type="fig" rid="F9">64</xref>): spines 2, 4, 6, 8, 10, 12, and 14 larger in size than remaining <abbrev xmlns:xlink="http://www.w3.org/1999/xlink" xlink:title="anteroventral femoral spines" id="ABBRID0EBAAI" xlink:type="simple">Avfs</abbrev>; spines 1, 2, 4, 6, 8, 10, 12, and 14 black, with small dark spot at the base. <bold><italic>Meso- and metathoracic legs</italic></bold>: Tarsi 5-segmented. <bold><italic>Wings</italic></bold> (Fig. <xref ref-type="fig" rid="F9">66</xref>): Forewing completely surpassing the end of abdomen. Stigma elongate, slightly protruding. Hindwing costal area reddish brown; discoidal area with darkish smoky mottled pattern but cross veins clearly transparent. <bold><italic>Abdomen</italic></bold>: Cerci setose, not flattened, brown, with 14 segments. Male subgenital plate (coxosternite IX) (Fig. <xref ref-type="fig" rid="F9">67</xref>) irregular rhomboidal, inter-stylar margin deeply notched in V-shape. Styli rather long. <bold><italic>Male genitalia</italic></bold> (Fig. <xref ref-type="fig" rid="F9">68</xref>): Right phallomere forming a V-shape <abbrev xmlns:xlink="http://www.w3.org/1999/xlink" xlink:title="process arising from midlenth of the ventral wall of right phallomere, located anteromesal area of pia, strongly sclerotized" id="ABBRID0E4AAI" xlink:type="simple">pva</abbrev>; <abbrev xmlns:xlink="http://www.w3.org/1999/xlink" xlink:title="process arising from the midlenth of the ventral wall of right phallomere, located posterolateral area of pva, strongly sclerotized" id="ABBRID0EBBAI" xlink:type="simple">pia</abbrev> sclerotized and weakly wrinkled; <abbrev xmlns:xlink="http://www.w3.org/1999/xlink" xlink:title="posterior lobe of right phallomere" id="ABBRID0EFBAI" xlink:type="simple">fda</abbrev> triangular. Left phallomere with elongate and curved <abbrev xmlns:xlink="http://www.w3.org/1999/xlink" xlink:title="elongated process of left phallomere, titillator" id="ABBRID0EJBAI" xlink:type="simple">paa</abbrev>, surface smooth, distal end blunt and slightly swollen; <abbrev xmlns:xlink="http://www.w3.org/1999/xlink" xlink:title="anterior process of left phallomere" id="ABBRID0ENBAI" xlink:type="simple">afa</abbrev> sclerotized, small and irregularly rough, surface weakly granulated; <abbrev xmlns:xlink="http://www.w3.org/1999/xlink" xlink:title="a sclerite of left phallomere, mostly spoon-shaped" id="ABBRID0ERBAI" xlink:type="simple">L4B</abbrev> C-shaped. Ventral phallomere (Fig. <xref ref-type="fig" rid="F9">68</xref>) irregular rhomboidal; <abbrev xmlns:xlink="http://www.w3.org/1999/xlink" xlink:title="median secondary distal process" id="ABBRID0EZBAI" xlink:type="simple">sdpm</abbrev> sclerotized, wide triangular; <abbrev xmlns:xlink="http://www.w3.org/1999/xlink" xlink:title="lateral secondary distal process" id="ABBRID0E4BAI" xlink:type="simple">sdpl</abbrev> anteriorly curved hook-shaped with blunt apex, margin between <abbrev xmlns:xlink="http://www.w3.org/1999/xlink" xlink:title="median secondary distal process" id="ABBRID0EBCAI" xlink:type="simple">sdpm</abbrev> and <abbrev xmlns:xlink="http://www.w3.org/1999/xlink" xlink:title="lateral secondary distal process" id="ABBRID0EFCAI" xlink:type="simple">sdpl</abbrev> flat or slightly concave. <bold>Female</bold> (Figs <xref ref-type="fig" rid="F8">53</xref>, <xref ref-type="fig" rid="F8">56</xref>, <xref ref-type="fig" rid="F8">58</xref>, <xref ref-type="fig" rid="F8">59</xref>). Similar to male, with following differences. <bold><italic>Coloration</italic></bold> (Fig. <xref ref-type="fig" rid="F8">53</xref>): Body and forewing color beige to dark brown. <bold><italic>Head</italic></bold> (Fig. <xref ref-type="fig" rid="F8">56</xref>): width 1.3× as long as length. Antenna 2× longer than prozone length. <bold><italic>Prothorax</italic></bold> (Figs <xref ref-type="fig" rid="F8">58</xref>): Pronotum length 3.1–3.3× as long as maximum width. <bold>Green morphotype female</bold> (Figs <xref ref-type="fig" rid="F8">54</xref>, <xref ref-type="fig" rid="F8">60</xref>, <xref ref-type="fig" rid="F8">61</xref>). <bold><italic>Prothorax</italic></bold>: Rectangular black spot (Fig. <xref ref-type="fig" rid="F8">60</xref>) of furcasternite absent or very weakly developed, remaining posterior area greenish. <bold><italic>Forlegs</italic> (<italic>Prothoracic legs</italic>)</bold> (Figs <xref ref-type="fig" rid="F8">60</xref>, <xref ref-type="fig" rid="F8">61</xref>): Tibial spur grooves (Fig. <xref ref-type="fig" rid="F8">61</xref>) with rectangular pale spotted pattern. Distal area of femur ventral surface pale pink or green. <bold><italic>Wings</italic></bold> (Fig. <xref ref-type="fig" rid="F8">54</xref>): Hindwing transparent or anal area with few mottled dark spots. <bold>Ootheca</bold> (Figs <xref ref-type="fig" rid="F9">69</xref>, <xref ref-type="fig" rid="F9">70</xref>). <bold><italic>Measurements</italic> (mm)</bold>: Length 20.4–28.9; maximum width 6.1–10.2; maximum height 6.4–8.3; length of emergence area 15.3–24.2; width of emergence area 2.2–3.5. <bold><italic>Identification</italic></bold>: Fusiform in shape, nearly hemispherical in cross-section. Proximal end with medial elevation of emergence area. Ootheca attached by its ventral surface. External wall bright brown. External coating weakly covering lateral zone of emergence area; beige in color. Exhibiting ~ 25–50 egg chambers clearly delimited by visible prominently oblique lips (Fig. <xref ref-type="fig" rid="F9">70</xref>). Distal end of ootheca narrowed into residual process, greatly elongated, and attached to substrate. <bold>Nymph. <italic>First instar nymph</italic></bold>: Body dark brown, leg with few brightly colored stripes. <bold><italic>Mid to last instar nymph</italic></bold>: Forefemur distal area (pale pink to magenta) covered by mottled black or brown spots.</p><fig id="F9" position="float" orientation="portrait"><object-id xmlns:xlink="http://www.w3.org/1999/xlink" content-type="doi" xlink:type="simple">10.3897/zookeys.1206.123355.figures63-70</object-id><object-id xmlns:xlink="http://www.w3.org/1999/xlink" content-type="arpha" xlink:type="simple">57CB9F2D-1716-55F2-8C9A-FF8BAEE4F43F</object-id><label>Figures 63–70.</label><caption><p>Foreleg, wings, male genitalia and ootheca of <italic><tp:taxon-name><tp:taxon-name-part taxon-name-part-type="genus" reg="Statilia">Statilia</tp:taxon-name-part><tp:taxon-name-part taxon-name-part-type="species" reg="maculata">maculata</tp:taxon-name-part></tp:taxon-name></italic><bold>63</bold> foreleg ventral aspect <bold>64</bold> foreleg interior aspect <bold>65</bold> foreleg dorsal aspect <bold>66</bold> wings <bold>67</bold> subgenital plate <bold>68</bold> male genitalia <bold>69</bold> ootheca (dorsal aspect) <bold>70</bold> ootheca (lateral asepct). Abbreviation: Ts = tibial spur Tsg = tibial spur groove. Red arrow = stigma.</p></caption><graphic xmlns:xlink="http://www.w3.org/1999/xlink" xlink:href="zookeys-1206-001_article-123355__-g009.jpg" position="float" orientation="portrait" xlink:type="simple" id="oo_1083990.jpg"><uri content-type="original_file" xlink:type="simple">https://binary.pensoft.net/fig/1083990</uri></graphic></fig></tp:treatment-sec><tp:treatment-sec sec-type="notes" id="SECID0EHHAI"><title>Biological notes.</title><p><italic><tp:taxon-name><tp:taxon-name-part taxon-name-part-type="genus" reg="Statilia">Statilia</tp:taxon-name-part><tp:taxon-name-part taxon-name-part-type="species" reg="maculata">maculata</tp:taxon-name-part></tp:taxon-name></italic> is found throughout the Korean Peninsula. This species has shown a remarkable adaptability to urban and suburban environments, and is often observed on building walls and streetlights, exhibiting positive phototaxis. They are known to deposit their oothecae under stones and in cracks of tree bark. Notably, <italic><tp:taxon-name><tp:taxon-name-part taxon-name-part-type="genus" reg="Statilia">S.</tp:taxon-name-part><tp:taxon-name-part taxon-name-part-type="species" reg="maculata">maculata</tp:taxon-name-part></tp:taxon-name></italic> is capable of producing a hissing sound by rubbing its hindwings and abdomen together. This species typically hatches in early June, with adults emerging in the middle of August.</p></tp:treatment-sec><tp:treatment-sec sec-type="distribution" id="SECID0EDIAI"><title>Distribution.</title><p>China, Japan, Nepal, South Korea, Taiwan. Invasive in Eastern USA and Russia.</p></tp:treatment-sec><tp:treatment-sec sec-type="remarks" id="SECID0EIIAI"><title>Remarks.</title><p><italic><tp:taxon-name><tp:taxon-name-part taxon-name-part-type="genus" reg="Statilia">Statilia</tp:taxon-name-part><tp:taxon-name-part taxon-name-part-type="species" reg="maculata">maculata</tp:taxon-name-part></tp:taxon-name></italic> is predominantly found in the eastern Palearctic regions (<italic><tp:taxon-name><tp:taxon-name-part taxon-name-part-type="genus" reg="Statilia">S.</tp:taxon-name-part><tp:taxon-name-part taxon-name-part-type="species" reg="maculata">maculata</tp:taxon-name-part></tp:taxon-name></italic> has also been introduced to Eastern USA and Russia), whereas <italic><tp:taxon-name><tp:taxon-name-part taxon-name-part-type="genus" reg="Statilia">S.</tp:taxon-name-part><tp:taxon-name-part taxon-name-part-type="species" reg="nemoralis">nemoralis</tp:taxon-name-part></tp:taxon-name></italic> is described from the Philippines and, erroneously, from various Southeast Asian countries (<xref ref-type="bibr" rid="B18">Ehrmann 2002</xref>; <xref ref-type="bibr" rid="B56">Patel and Singh 2016</xref>; <xref ref-type="bibr" rid="B65">Schwarz et al. 2018</xref>). These two species, with <italic><tp:taxon-name><tp:taxon-name-part taxon-name-part-type="genus" reg="Statilia">S.</tp:taxon-name-part><tp:taxon-name-part taxon-name-part-type="species" reg="nobilis">nobilis</tp:taxon-name-part></tp:taxon-name></italic> (Brunner de Wattenwyl, 1893), are frequently confused in the taxonomic literature, leading to numerous misidentifications (see details in <xref ref-type="bibr" rid="B65">Schwarz et al. 2018</xref>); for example, both <italic><tp:taxon-name><tp:taxon-name-part taxon-name-part-type="genus" reg="Statilia">S.</tp:taxon-name-part><tp:taxon-name-part taxon-name-part-type="species" reg="nobilis">nobilis</tp:taxon-name-part></tp:taxon-name></italic> and <italic><tp:taxon-name><tp:taxon-name-part taxon-name-part-type="genus" reg="Statilia">S.</tp:taxon-name-part><tp:taxon-name-part taxon-name-part-type="species" reg="maculata">maculata</tp:taxon-name-part></tp:taxon-name></italic> have been erroneously reported as <italic><tp:taxon-name><tp:taxon-name-part taxon-name-part-type="genus" reg="Statilia">S.</tp:taxon-name-part><tp:taxon-name-part taxon-name-part-type="species" reg="nemoralis">nemoralis</tp:taxon-name-part></tp:taxon-name></italic> (<xref ref-type="bibr" rid="B82">Wang 1993</xref>; <xref ref-type="bibr" rid="B28">Jeon et al. 1999</xref>; <xref ref-type="bibr" rid="B52">Oshima 2017</xref>; <xref ref-type="bibr" rid="B65">Schwarz et al. 2018</xref>; <xref ref-type="bibr" rid="B54">Oshima 2020</xref>; <xref ref-type="bibr" rid="B67">Shcherbakov and Govorov 2020</xref>). Notably, the green morph is relatively uncommon in female <italic><tp:taxon-name><tp:taxon-name-part taxon-name-part-type="genus" reg="Statilia">S.</tp:taxon-name-part><tp:taxon-name-part taxon-name-part-type="species" reg="maculata">maculata</tp:taxon-name-part></tp:taxon-name></italic> (Fig. <xref ref-type="fig" rid="F8">54</xref>) but prevalent in both sexes of <italic><tp:taxon-name><tp:taxon-name-part taxon-name-part-type="genus" reg="Statilia">S.</tp:taxon-name-part><tp:taxon-name-part taxon-name-part-type="species" reg="nobilis">nobilis</tp:taxon-name-part></tp:taxon-name></italic> and <italic><tp:taxon-name><tp:taxon-name-part taxon-name-part-type="genus" reg="Statilia">S.</tp:taxon-name-part><tp:taxon-name-part taxon-name-part-type="species" reg="nemoralis">nemoralis</tp:taxon-name-part></tp:taxon-name></italic> (<xref ref-type="bibr" rid="B92">Zhu et al. 2012</xref>; <xref ref-type="bibr" rid="B19">Ehrmann and Borer 2015</xref>; <xref ref-type="bibr" rid="B65">Schwarz et al. 2018</xref>).</p><p><xref ref-type="bibr" rid="B28">Jeon et al. (1999)</xref> initially reported <italic><tp:taxon-name><tp:taxon-name-part taxon-name-part-type="genus" reg="Statilia">S.</tp:taxon-name-part><tp:taxon-name-part taxon-name-part-type="species" reg="nemoralis">nemoralis</tp:taxon-name-part></tp:taxon-name></italic> in Korea based on two female specimens lacking black spots on the furcasternite. Differences in the male genitalia, specifically the margins of the <abbrev xmlns:xlink="http://www.w3.org/1999/xlink" xlink:title="lateral secondary distal process" id="ABBRID0EFOAI" xlink:type="simple">sdpl</abbrev> and <abbrev xmlns:xlink="http://www.w3.org/1999/xlink" xlink:title="median secondary distal process" id="ABBRID0EJOAI" xlink:type="simple">sdpm</abbrev>, are reliable for distinguishing between <italic><tp:taxon-name><tp:taxon-name-part taxon-name-part-type="genus" reg="Statilia">S.</tp:taxon-name-part><tp:taxon-name-part taxon-name-part-type="species" reg="maculata">maculata</tp:taxon-name-part></tp:taxon-name></italic> and <italic><tp:taxon-name><tp:taxon-name-part taxon-name-part-type="genus" reg="Statilia">S.</tp:taxon-name-part><tp:taxon-name-part taxon-name-part-type="species" reg="nobilis">nobilis</tp:taxon-name-part></tp:taxon-name></italic> (<xref ref-type="bibr" rid="B65">Schwarz et al. 2018</xref>). On the other hand, the lack of a black spot on the furcasternite is a common feature of the green morph of <italic><tp:taxon-name><tp:taxon-name-part taxon-name-part-type="genus" reg="Statilia">S.</tp:taxon-name-part><tp:taxon-name-part taxon-name-part-type="species" reg="maculata">maculata</tp:taxon-name-part></tp:taxon-name></italic>. The occurrence of the Philippine <italic><tp:taxon-name><tp:taxon-name-part taxon-name-part-type="genus" reg="Statilia">Statilia</tp:taxon-name-part><tp:taxon-name-part taxon-name-part-type="species" reg="nemoralis">nemoralis</tp:taxon-name-part></tp:taxon-name></italic> is continental SE Asia needs confirmation. Subsequent examinations revealed that the specimens initially identified by <xref ref-type="bibr" rid="B28">Jeon et al. (1999)</xref> as <italic><tp:taxon-name><tp:taxon-name-part taxon-name-part-type="genus" reg="Statilia">S.</tp:taxon-name-part><tp:taxon-name-part taxon-name-part-type="species" reg="nemoralis">nemoralis</tp:taxon-name-part></tp:taxon-name></italic> were, in fact, misidentifications of <italic><tp:taxon-name><tp:taxon-name-part taxon-name-part-type="genus" reg="Statilia">S.</tp:taxon-name-part><tp:taxon-name-part taxon-name-part-type="species" reg="maculata">maculata</tp:taxon-name-part></tp:taxon-name></italic>.</p><p>
              <bold>Subfamily <tp:taxon-name><tp:taxon-name-part taxon-name-part-type="subfamily">Tenoderinae</tp:taxon-name-part></tp:taxon-name> Brunner de Wattenwyl, 1893</bold>
            </p></tp:treatment-sec><ref-list><ref id="B30"><mixed-citation xmlns:xlink="http://www.w3.org/1999/xlink" xlink:type="simple"><person-group><name name-style="western"><surname>Kim</surname><given-names>TW</given-names></name></person-group> (<year>2010</year>) <source><tp:taxon-name><tp:taxon-name-part taxon-name-part-type="superorder">Dictyoptera</tp:taxon-name-part></tp:taxon-name>. In: Paek MK (Ed.) Checklist of Korean Insects.</source><publisher-name>Nature and Ecology</publisher-name>, <publisher-loc>Seoul</publisher-loc>, <size units="page">31 pp</size>.</mixed-citation></ref><ref id="B31"><mixed-citation xmlns:xlink="http://www.w3.org/1999/xlink" xlink:type="simple"><person-group><name name-style="western"><surname>Kim</surname><given-names>TW</given-names></name></person-group> (<year>2021</year>) <source><tp:taxon-name><tp:taxon-name-part taxon-name-part-type="order">Mantodea</tp:taxon-name-part></tp:taxon-name>. In: Park JK, Lee JE et al. (Eds) Checklist of Insects from Korea. Korean Society of Applied Entomology &amp; The Entomological Society of Korea.</source><publisher-name>Paper and Pencil</publisher-name>, <publisher-loc>Daegu</publisher-loc>, <size units="page">65 pp</size>.</mixed-citation></ref><ref id="B28"><mixed-citation xmlns:xlink="http://www.w3.org/1999/xlink" xlink:type="simple"><person-group><name name-style="western"><surname>Jeon</surname><given-names>JB</given-names></name><name name-style="western"><surname>Lee</surname><given-names>SH</given-names></name><name name-style="western"><surname>Lee</surname><given-names>SM</given-names></name></person-group> (<year>1999</year>) <article-title>Notes on the Praying Mantids (<tp:taxon-name><tp:taxon-name-part taxon-name-part-type="order">Mantodea</tp:taxon-name-part></tp:taxon-name>) in Korea.</article-title><source><tp:taxon-name><tp:taxon-name-part taxon-name-part-type="class">Insecta</tp:taxon-name-part></tp:taxon-name> Koreana</source><volume>16</volume>: <fpage>225</fpage>–<lpage>229</lpage>.</mixed-citation></ref><ref id="B18"><mixed-citation xmlns:xlink="http://www.w3.org/1999/xlink" xlink:type="simple"><person-group><name name-style="western"><surname>Ehrmann</surname><given-names>R</given-names></name></person-group> (<year>2002</year>) <source><tp:taxon-name><tp:taxon-name-part taxon-name-part-type="order">Mantodea</tp:taxon-name-part></tp:taxon-name>, gottesanbeterinnen der Welt.</source><publisher-name>Natur und Tier</publisher-name>, <publisher-loc>Münster</publisher-loc>, <size units="page">519 pp</size>.</mixed-citation></ref><ref id="B56"><mixed-citation xmlns:xlink="http://www.w3.org/1999/xlink" xlink:type="simple"><person-group><name name-style="western"><surname>Patel</surname><given-names>S</given-names></name><name name-style="western"><surname>Singh</surname><given-names>R</given-names></name></person-group> (<year>2016</year>) <article-title>Updated checklist and distribution of <tp:taxon-name><tp:taxon-name-part taxon-name-part-type="family">Mantidae</tp:taxon-name-part></tp:taxon-name> (<tp:taxon-name><tp:taxon-name-part taxon-name-part-type="order">Mantodea</tp:taxon-name-part></tp:taxon-name>: <tp:taxon-name><tp:taxon-name-part taxon-name-part-type="class">Insecta</tp:taxon-name-part></tp:taxon-name>) of the World.</article-title><source>International Journal of Research Studies in Zoology</source><volume>2</volume>(<issue>4</issue>): <fpage>17</fpage>–<lpage>54</lpage>. <ext-link xlink:href="10.20431/2454-941X.0204003" ext-link-type="doi" xlink:type="simple">https://doi.org/10.20431/2454-941X.0204003</ext-link></mixed-citation></ref><ref id="B65"><mixed-citation xmlns:xlink="http://www.w3.org/1999/xlink" xlink:type="simple"><person-group><name name-style="western"><surname>Schwarz</surname><given-names>C</given-names></name><name name-style="western"><surname>Ehrmann</surname><given-names>R</given-names></name><name name-style="western"><surname>Borer</surname><given-names>M</given-names></name><name name-style="western"><surname>Monnerat</surname><given-names>C</given-names></name></person-group> (<year>2018</year>) <article-title><tp:taxon-name><tp:taxon-name-part taxon-name-part-type="order">Mantodea</tp:taxon-name-part></tp:taxon-name> (<tp:taxon-name><tp:taxon-name-part taxon-name-part-type="class">Insecta</tp:taxon-name-part></tp:taxon-name>) of Nepal: Corrections and annotations to the checklist.</article-title><source>Biodiversität und Naturausstattung im Himalaya</source><volume>6</volume>: <fpage>201</fpage>–<lpage>247</lpage>.</mixed-citation></ref><ref id="B82"><mixed-citation xmlns:xlink="http://www.w3.org/1999/xlink" xlink:type="simple"><person-group><name name-style="western"><surname>Wang</surname><given-names>TQ</given-names></name></person-group> (<year>1993</year>) Synopsis on the classification of <tp:taxon-name><tp:taxon-name-part taxon-name-part-type="order">Mantodea</tp:taxon-name-part></tp:taxon-name> from China. Shanghai Scientific and Technological, Literature Publishing House, Shanghai.</mixed-citation></ref><ref id="B52"><mixed-citation xmlns:xlink="http://www.w3.org/1999/xlink" xlink:type="simple"><person-group><name name-style="western"><surname>Oshima</surname><given-names>K</given-names></name></person-group> (<year>2017</year>) <article-title>New records of <italic><tp:taxon-name><tp:taxon-name-part taxon-name-part-type="genus">Statilia</tp:taxon-name-part><tp:taxon-name-part taxon-name-part-type="species">nemoralis</tp:taxon-name-part></tp:taxon-name></italic> and <italic><tp:taxon-name><tp:taxon-name-part taxon-name-part-type="genus">Tenodera</tp:taxon-name-part><tp:taxon-name-part taxon-name-part-type="species">fasciata</tp:taxon-name-part></tp:taxon-name></italic> from Kume Island, the Ryukyus, Japan.</article-title><source>Journal of Entomology, New Series</source><volume>20</volume>: <fpage>129</fpage>–<lpage>131</lpage>. [in Japanese] <ext-link xlink:href="10.20848/kontyu.20.3_129" ext-link-type="doi" xlink:type="simple">https://doi.org/10.20848/kontyu.20.3_129</ext-link></mixed-citation></ref><ref id="B54"><mixed-citation xmlns:xlink="http://www.w3.org/1999/xlink" xlink:type="simple"><person-group><name name-style="western"><surname>Oshima</surname><given-names>K</given-names></name></person-group> (<year>2020</year>) <article-title>Confirmation of the presence of <italic><tp:taxon-name><tp:taxon-name-part taxon-name-part-type="genus">Statilia</tp:taxon-name-part><tp:taxon-name-part taxon-name-part-type="species">maculata</tp:taxon-name-part></tp:taxon-name></italic> (Thunberg) (<tp:taxon-name><tp:taxon-name-part taxon-name-part-type="order">Mantodea</tp:taxon-name-part></tp:taxon-name>, <tp:taxon-name><tp:taxon-name-part taxon-name-part-type="family">Mantidae</tp:taxon-name-part></tp:taxon-name>) in Taiwan, with notes on its morphology.</article-title><source>Nodai Entomology</source><volume>2</volume>: <fpage>1</fpage>–<lpage>4</lpage>.</mixed-citation></ref><ref id="B67"><mixed-citation xmlns:xlink="http://www.w3.org/1999/xlink" xlink:type="simple"><person-group><name name-style="western"><surname>Shcherbakov</surname><given-names>E</given-names></name><name name-style="western"><surname>Govorov</surname><given-names>V</given-names></name></person-group> (<year>2020</year>) <article-title><italic><tp:taxon-name><tp:taxon-name-part taxon-name-part-type="genus">Statilia</tp:taxon-name-part><tp:taxon-name-part taxon-name-part-type="species">maculata</tp:taxon-name-part></tp:taxon-name></italic> (Thunberg, 1784) the first invasive praying mantis (<tp:taxon-name><tp:taxon-name-part taxon-name-part-type="order">Mantodea</tp:taxon-name-part></tp:taxon-name>, <tp:taxon-name><tp:taxon-name-part taxon-name-part-type="family">Mantidae</tp:taxon-name-part></tp:taxon-name>) in the fauna of Russia. Annales de la Société entomologique de France (N.S.</article-title><source>)</source><volume>56</volume>: <fpage>189</fpage>–<lpage>202</lpage>. <ext-link xlink:href="10.1080/00379271.2020.1785941" ext-link-type="doi" xlink:type="simple">https://doi.org/10.1080/00379271.2020.1785941</ext-link></mixed-citation></ref><ref id="B92"><mixed-citation xmlns:xlink="http://www.w3.org/1999/xlink" xlink:type="simple"><person-group><name name-style="western"><surname>Zhu</surname><given-names>X</given-names></name><name name-style="western"><surname>Wu</surname><given-names>C</given-names></name><name name-style="western"><surname>Yuan</surname><given-names>Q</given-names></name></person-group> (<year>2012</year>) <tp:taxon-name><tp:taxon-name-part taxon-name-part-type="order">Mantodea</tp:taxon-name-part></tp:taxon-name> in China. Xiyuan Publishing House, Beijing.</mixed-citation></ref><ref id="B19"><mixed-citation xmlns:xlink="http://www.w3.org/1999/xlink" xlink:type="simple"><person-group><name name-style="western"><surname>Ehrmann</surname><given-names>R</given-names></name><name name-style="western"><surname>Borer</surname><given-names>M</given-names></name></person-group> (<year>2015</year>) <article-title><tp:taxon-name><tp:taxon-name-part taxon-name-part-type="order">Mantodea</tp:taxon-name-part></tp:taxon-name> (<tp:taxon-name><tp:taxon-name-part taxon-name-part-type="class">Insecta</tp:taxon-name-part></tp:taxon-name>) of Nepal: An annotated checklist.</article-title><source>Biodiversität und Naturausstattung im Himalaya</source><volume>5</volume>: <fpage>227</fpage>–<lpage>274</lpage>.</mixed-citation></ref></ref-list></tp:taxon-treatment>
