# Supplementary material for: ﻿A taxonomic review of the order Mantodea in Korea based on morphology and DNA barcodes
Source: Zookeys. 2024 Jul 2;1206:1–43. doi: 10.3897/zookeys.1206.123355 (PMC11233986; doi:10.3897/zookeys.1206.123355)
Supplement: XML Treatment for Tenodera [file zookeys.1206.123355-treatment9.xml]

<!DOCTYPE tp:taxon-treatment
  PUBLIC "-//TaxonX//DTD Taxonomic Treatment Publishing DTD v0 20100105//EN" "tax-treatment-NSO.dtd">
<tp:taxon-treatment xmlns:tp="http://www.plazi.org/taxpub"><tp:treatment-meta><kwd-group><label>Taxon classification</label><kwd>
                <named-content content-type="kingdom">Animalia</named-content>
              </kwd><kwd>
                <named-content content-type="order">Mantodea</named-content>
              </kwd><kwd>
                <named-content content-type="family">Mantidae</named-content>
              </kwd></kwd-group><mixed-citation publication-type="journal"><person-group><name><surname>Shim</surname><given-names>Jaeil</given-names></name><name><surname>Song</surname><given-names>Jeong-Hun</given-names></name></person-group><article-title>﻿A taxonomic review of the order <tp:taxon-name><tp:taxon-name-part taxon-name-part-type="order">Mantodea</tp:taxon-name-part></tp:taxon-name> in Korea based on morphology and DNA barcodes</article-title><source>Zookeys</source><day>02</day><month>07</month><year>2024</year><volume>1206</volume><fpage>1</fpage><lpage>43</lpage><pub-id pub-id-type="doi">10.3897/zookeys.1206.123355</pub-id></mixed-citation></tp:treatment-meta><tp:nomenclature><label>﻿Genus</label><tp:taxon-name>
              <object-id xmlns:xlink="http://www.w3.org/1999/xlink" content-type="arpha" xlink:type="simple">DD327FBF-7556-5FC0-8442-D5EA067A5040</object-id>
              <tp:taxon-name-part taxon-name-part-type="genus" reg="Tenodera">Tenodera</tp:taxon-name-part>
            </tp:taxon-name><tp:taxon-authority>Burmeister, 1838</tp:taxon-authority><tp:nomenclature-citation-list><tp:nomenclature-citation><tp:taxon-name><tp:taxon-name-part taxon-name-part-type="genus" reg="Mantis">Mantis</tp:taxon-name-part> (<tp:taxon-name-part taxon-name-part-type="subgenus" reg="Tenodera">Tenodera</tp:taxon-name-part>)</tp:taxon-name><comment>Burmeister, 1838: 534.</comment></tp:nomenclature-citation><tp:nomenclature-citation><tp:taxon-name>
                  <tp:taxon-name-part taxon-name-part-type="genus" reg="Paratenodera">Paratenodera</tp:taxon-name-part>
                </tp:taxon-name><comment>Rehn, 1903: 705.</comment></tp:nomenclature-citation></tp:nomenclature-citation-list></tp:nomenclature><tp:treatment-sec sec-type="type species" id="SECID0EYSAI"><title>Type species.</title><p><italic><tp:taxon-name><tp:taxon-name-part taxon-name-part-type="genus" reg="Mantis">Mantis</tp:taxon-name-part><tp:taxon-name-part taxon-name-part-type="species" reg="fasciata">fasciata</tp:taxon-name-part></tp:taxon-name></italic> Manuel, 1797</p></tp:treatment-sec><tp:treatment-sec sec-type="diagnosis" id="SECID0EJTAI"><title>Diagnosis.</title><p>Large sized mantises. Male body slender, female robust. Ventral surface of forefemur patterned with minute spots. Area between forecoxae attachment point of yellow to orange in color. Hindwing with dark mottled pattern. Abdominal sternites with yellowish longitudinal stripes at middle. Male genitalia: <abbrev xmlns:xlink="http://www.w3.org/1999/xlink" xlink:title="anterior lobe of phalloid apophysis" id="ABBRID0EPTAI" xlink:type="simple">aafa</abbrev> and <abbrev xmlns:xlink="http://www.w3.org/1999/xlink" xlink:title="posterior lobe of phalloid apophysis" id="ABBRID0ETTAI" xlink:type="simple">pafa</abbrev> well developed, <abbrev xmlns:xlink="http://www.w3.org/1999/xlink" xlink:title="posterior lobe of phalloid apophysis" id="ABBRID0EXTAI" xlink:type="simple">pafa</abbrev> spoon- or blade-shaped; <abbrev xmlns:xlink="http://www.w3.org/1999/xlink" xlink:title="posterior membranous lobe of left phallomere" id="ABBRID0E2TAI" xlink:type="simple">loa</abbrev> elongate (<xref ref-type="bibr" rid="B27">Jensen et al. 2010</xref>).</p></tp:treatment-sec><ref-list><ref id="B27"><mixed-citation xmlns:xlink="http://www.w3.org/1999/xlink" xlink:type="simple"><person-group><name name-style="western"><surname>Jensen</surname><given-names>D</given-names></name><name name-style="western"><surname>Svenson</surname><given-names>GJ</given-names></name><name name-style="western"><surname>Song</surname><given-names>H</given-names></name><name name-style="western"><surname>Whiting</surname><given-names>MF</given-names></name></person-group> (<year>2010</year>) <article-title>Phylogeny and evolution of male genitalia within the praying mantis genus <italic><tp:taxon-name><tp:taxon-name-part taxon-name-part-type="genus">Tenodera</tp:taxon-name-part></tp:taxon-name></italic> (<tp:taxon-name><tp:taxon-name-part taxon-name-part-type="order">Mantodea</tp:taxon-name-part></tp:taxon-name>: <tp:taxon-name><tp:taxon-name-part taxon-name-part-type="family">Mantidae</tp:taxon-name-part></tp:taxon-name>).</article-title><source>Invertebrate Systematics</source><volume>23</volume>(<issue>5</issue>): <fpage>409</fpage>–<lpage>421</lpage>. <ext-link xlink:href="10.1071/IS09004" ext-link-type="doi" xlink:type="simple">https://doi.org/10.1071/IS09004</ext-link></mixed-citation></ref></ref-list></tp:taxon-treatment>
