# Supplementary material for: ﻿A taxonomic review of the order Mantodea in Korea based on morphology and DNA barcodes
Source: Zookeys. 2024 Jul 2;1206:1–43. doi: 10.3897/zookeys.1206.123355 (PMC11233986; doi:10.3897/zookeys.1206.123355)
Supplement: XML Treatment for Tenodera angustipennis [file zookeys.1206.123355-treatment10.xml]

<!DOCTYPE tp:taxon-treatment
  PUBLIC "-//TaxonX//DTD Taxonomic Treatment Publishing DTD v0 20100105//EN" "tax-treatment-NSO.dtd">
<tp:taxon-treatment xmlns:tp="http://www.plazi.org/taxpub"><tp:treatment-meta><kwd-group><label>Taxon classification</label><kwd>
                <named-content content-type="kingdom">Animalia</named-content>
              </kwd><kwd>
                <named-content content-type="order">Mantodea</named-content>
              </kwd><kwd>
                <named-content content-type="family">Mantidae</named-content>
              </kwd></kwd-group><mixed-citation publication-type="journal"><person-group><name><surname>Shim</surname><given-names>Jaeil</given-names></name><name><surname>Song</surname><given-names>Jeong-Hun</given-names></name></person-group><article-title>﻿A taxonomic review of the order <tp:taxon-name><tp:taxon-name-part taxon-name-part-type="order">Mantodea</tp:taxon-name-part></tp:taxon-name> in Korea based on morphology and DNA barcodes</article-title><source>Zookeys</source><day>02</day><month>07</month><year>2024</year><volume>1206</volume><fpage>1</fpage><lpage>43</lpage><pub-id pub-id-type="doi">10.3897/zookeys.1206.123355</pub-id></mixed-citation></tp:treatment-meta><tp:nomenclature><label>﻿</label><tp:taxon-name>
              <object-id xmlns:xlink="http://www.w3.org/1999/xlink" content-type="arpha" xlink:type="simple">80E33C36-1749-55B4-AEE9-6DD47AF22911</object-id>
              <tp:taxon-name-part taxon-name-part-type="genus" reg="Tenodera">Tenodera</tp:taxon-name-part>
              <tp:taxon-name-part taxon-name-part-type="species" reg="angustipennis">angustipennis</tp:taxon-name-part>
            </tp:taxon-name><tp:taxon-authority>Saussure, 1869</tp:taxon-authority><xref ref-type="fig" rid="F10">Figs 71–81</xref><xref ref-type="fig" rid="F11">, 82–87</xref><tp:nomenclature-citation-list><tp:nomenclature-citation><tp:taxon-name>
                  <tp:taxon-name-part taxon-name-part-type="genus" reg="Tenodera">Tenodera</tp:taxon-name-part>
                  <tp:taxon-name-part taxon-name-part-type="species" reg="angustipennis">angustipennis</tp:taxon-name-part>
                </tp:taxon-name><comment>Saussure, 1869: 69.</comment></tp:nomenclature-citation><tp:nomenclature-citation><tp:taxon-name>
                  <tp:taxon-name-part taxon-name-part-type="genus" reg="Tenodera">Tenodera</tp:taxon-name-part>
                  <tp:taxon-name-part taxon-name-part-type="species" reg="angustipennis">angustipennis</tp:taxon-name-part>
                </tp:taxon-name><comment>Saussure, 1869: ESK and KSAE 1994: 44; <xref ref-type="bibr" rid="B30">Kim 2010</xref>: 31; <xref ref-type="bibr" rid="B31">Kim 2021</xref>: 65. Korean record.</comment></tp:nomenclature-citation></tp:nomenclature-citation-list></tp:nomenclature><tp:treatment-sec sec-type="material" id="SECID0ESWAI"><title>Specimens examined.</title><p>[<bold><named-content xmlns:xlink="http://www.w3.org/1999/xlink" content-type="dwc:institutional_code" xlink:title="Kunsan National University" xlink:href="http://grbio.org/institution/kunsan-national-university" xlink:type="simple">KsNU</named-content>] South Korea</bold>: <bold><abbrev xmlns:xlink="http://www.w3.org/1999/xlink" xlink:title="Jeollabuk-do" id="ABBRID0E6WAI" xlink:type="simple">JB</abbrev></bold>: 1♀, River Geumgang, Gunsan- si, 15 IX 2012, Hyojoong Kim, near the river mouth; 1♂, Kunsan Nat. Univ., Gunsan-si, 15 X 2015, Soyeon Kim; 1♀, Eunpa Lake, Gunsan-si, 10 V 2016, Sihyun Kim; 1♀, Kunsan Nat. Univ., Gunsan-si, 20 VIII 2017, Juyeong Oh; [<bold><abbrev xmlns:xlink="http://www.w3.org/1999/xlink" xlink:title="National Institute of Agricultural Sciences Insect Collection" id="ABBRID0EEXAI" xlink:type="simple">NASIC</abbrev>] South Korea: <abbrev xmlns:xlink="http://www.w3.org/1999/xlink" xlink:title="Gangwon-do" id="ABBRID0EIXAI" xlink:type="simple">GW</abbrev></bold>: 1♂, Songjuk Coastal area, Ganseong-eup, 19 IX 2001, Miae Kim; <bold><abbrev xmlns:xlink="http://www.w3.org/1999/xlink" xlink:title="Gyeonggi-do" id="ABBRID0ENXAI" xlink:type="simple">GG</abbrev></bold>: 1♂, Gaepo-dong, Seoul, 1 IX 1991, Hyeonjeong Jo; 2 Nymphs, Seodun-dong, Suwon-si, 13 VIII 1998, Graduate School of Korea Univ.; 1♂, Gosaek-dong, Suwon-si, 20 VIII 1998, Seongsun Jang, ridge of rice field; 1♂, Yulgeuk 2-ri, Heungcheon-myeon, Yeoju-si, 24 VIII 1998, Yeongbo Lee, ridge of rice field; 1♂, Seodun-dong, Suwon-si, 11 IX 1998, Graduate School of Korea Univ.; 1♂1♀, Yulgeuk 2-ri, Heungcheon- myeon, Yeoju-si, 30 IX 1999, Yeongbo Lee, ridge of rice field; 1 Nmyph, Seodun-dong, Suwon-si, 6 VII 2000, Taewoo Kim; 3 Nmyphs, Seodun-dong, Suwon-si, 20 VII 2000, Taewoo Kim; 2♂1♀, Seodun-dong, Suwon-si, 20 IX 2000, Taewoo Kim; 5 Nymphs, Shihwa, Siheung-si, 30 VII 2003, Jaecheon Son; 1♂, Sinheung College, Howon-dong, Uijeongbu-si, 26 IX 2005, Jindong Yeo; 5 Nymphs, World Cup Park, Seongsan-dong, Mapo-gu, Seoul, 20 VII 2013, Yeongbo Lee; <bold><abbrev xmlns:xlink="http://www.w3.org/1999/xlink" xlink:title="Chungcheongbuk-do" id="ABBRID0ESXAI" xlink:type="simple">CB</abbrev></bold>: 1♀, Mt. Nam, Cheongju-si, 24 VIII 2000, Heeah Lee; 1♀, Maebong peak, Mt. Songni, Boeun-gun, 17 IX 2002, Yeongbo Lee; 1♀, Maebong peak, Mt. Songni, Boeun-gun, 18 IX 2002, Haechul Park; 1♀, Box office, Mt. Songni, Jangam-ri, Boeun-gun, 30 IX 2002, Jaecheon Son; 1♂1♀, Gamgok-myeon, Eumseong-gun, 31 VIII 2019, Byeongmin Jeong; 1♀, Parking area of Cheongju Airport, Ipsang-ri, Naesu-eup, Cheongwon-gu, Cheongju-si, 15 IX 2023, Jaeil Shim; <bold><abbrev xmlns:xlink="http://www.w3.org/1999/xlink" xlink:title="Chungcheongnam-do" id="ABBRID0EXXAI" xlink:type="simple">CN</abbrev></bold>: 1♂, Sindu-ri, Wonbuk-myeon, Taean-gun, 1 IX 2001, Haechul Park, grassland; 1 Nymph, Sindu-ri, Wonbuk-myeon, Taean-gun, 1 IX 2005, Jaecheon Son; 2♀, Coastal Dune, Sindu-ri, Wonbuk-myeon, Taean-gun, 12 VIII 2023, Jaeil Shim, near the grassland; <bold><abbrev xmlns:xlink="http://www.w3.org/1999/xlink" xlink:title="Gyeongsangbuk-do" id="ABBRID0E3XAI" xlink:type="simple">GB</abbrev></bold>: 1♂, Rest area of expressway, Chilgok-gun, 8 IX 2000, Taewoo Kim; 2♀, Mt. Palgong, Daegu, 1 IX 2014, Taeman Han; 2♂1♀, Gomo station, Suseong-gu, Daegu, 3 IX 2016, Jaeil Shim; 1♂, Gomo station, Suseong-gu, Daegu, 14 IX 2019, Jaeil Shim; 1♂6♀, Mangudang park, Hyomok-dong, Daegu-si 29 X 2023, Jaeil Shim; <bold><abbrev xmlns:xlink="http://www.w3.org/1999/xlink" xlink:title="Gyeongsangnam-do" id="ABBRID0EBYAI" xlink:type="simple">GN</abbrev></bold>: 2♀, Yonggang-ri, Hwagae-myeon, Hadong-gun, 15 IX 2023, Jaeil Shim; <bold><abbrev xmlns:xlink="http://www.w3.org/1999/xlink" xlink:title="Jeollabuk-do" id="ABBRID0EGYAI" xlink:type="simple">JB</abbrev></bold>: 1♀, Jeonbuk Nat. Univ., Jeonju-si, 17 X 2017, Sunyeong Park; 1♀, Jinan-Maisan Rest area of expressway, Jinan-gun, 22 VIII 2019, Jaeil Shim; 1♂, National Institute of Agricultural Sciences, Iseo-myeon, Wanju-gun, 31 VIII 2019, Jaeil Shim; 1♀, Jangsu-eup, Jangsu-gun, 5 IX 2019, Jaeil Shim; 2♂5♀, Mt. Moak, Gui-myeon, Wanju-gun, 7 IX 2019, Jaeil Shim; 1♂, Temple Geumsansa, Gimje-gun, Gimje-si, 5 IX 2020, Jaeil Shim; <bold><abbrev xmlns:xlink="http://www.w3.org/1999/xlink" xlink:title="Jeollanam-do" id="ABBRID0ELYAI" xlink:type="simple">JN</abbrev></bold>: 2♀, Myeongsasimni, Coastal Dune, Island Bigeumdo, Sinan-gun, 22 IX 2001, Haechul Park; <bold><abbrev xmlns:xlink="http://www.w3.org/1999/xlink" xlink:title="Jeju-do" id="ABBRID0EQYAI" xlink:type="simple">JJ</abbrev></bold>: 1♀, Island Udo, Jeju-si, 10 X 1999, Taewoo Kim.</p><fig id="F10" position="float" orientation="portrait"><object-id xmlns:xlink="http://www.w3.org/1999/xlink" content-type="doi" xlink:type="simple">10.3897/zookeys.1206.123355.figures71-81</object-id><object-id xmlns:xlink="http://www.w3.org/1999/xlink" content-type="arpha" xlink:type="simple">288F4B66-7EF7-574D-AC65-459B6024D3E0</object-id><label>Figures 71–81.</label><caption><p>Habitus, head, pronotum and foreleg of <italic><tp:taxon-name><tp:taxon-name-part taxon-name-part-type="genus" reg="Tenodera">Tenodera</tp:taxon-name-part><tp:taxon-name-part taxon-name-part-type="species" reg="angustipennis">angustipennis</tp:taxon-name-part></tp:taxon-name></italic><bold>71</bold> male dorsal aspect <bold>72</bold> female dorsal aspect <bold>73</bold> male face <bold>74</bold> female face <bold>75</bold> male pronotum <bold>76</bold> female pronotum (small sized) <bold>77</bold> female pronotum (large sized) <bold>78</bold> foreleg ventral aspect <bold>79</bold> foreleg interior aspect <bold>80</bold> foreleg dorsal aspect <bold>81</bold> ventral aspect of foreleg and furcasternite (live specimens). Abbreviation: Tsg = tibial spur groove. Red arrows = dark spot near the tibial spur groove.</p></caption><graphic xmlns:xlink="http://www.w3.org/1999/xlink" xlink:href="zookeys-1206-001_article-123355__-g010.jpg" position="float" orientation="portrait" xlink:type="simple" id="oo_1083991.jpg"><uri content-type="original_file" xlink:type="simple">https://binary.pensoft.net/fig/1083991</uri></graphic></fig></tp:treatment-sec><tp:treatment-sec sec-type="redescription" id="SECID0EC1AI"><title>Redescription.</title><p><bold><italic>Measurements</italic> (mm)</bold>: Total length (vertex to tip of abdomen) ♂ 44.2–63.3, ♀ 51.2–86.6; head width ♂ 5.9–6.5, ♀ 6.9–7.8; head length ♂ 4.5–4.9, ♀ 5.6–6.7; pronotum width ♂ 4.3–4.9, ♀ 4.9–6.4; pronotum length ♂ 18.0–22.3, ♀ 19.2–25.0; forewing (tegmina) length ♂ 38.4–48.2, ♀ 38.1–55.2. <bold>Male</bold> (Figs <xref ref-type="fig" rid="F10">71</xref>, <xref ref-type="fig" rid="F10">73</xref>, <xref ref-type="fig" rid="F10">75</xref>, <xref ref-type="fig" rid="F10">78–80</xref>, <xref ref-type="fig" rid="F11">82–86</xref>). Large sized, body slender. <bold><italic>Coloration</italic></bold> (Figs <xref ref-type="fig" rid="F10">71</xref>, <xref ref-type="fig" rid="F11">82</xref>): Body and forewing discoidal area green, greenish brown and brown. <bold><italic>Head</italic></bold> (Fig. <xref ref-type="fig" rid="F10">73</xref>): Triangular. Head width 1.3× as long as head length. Vertex slightly convex, brown; apex with a bright brown transverse line. Compound eye globular. Ocelli large, oblong. Antenna filiform; antenna length nearly 1.5× as long as pronotum. Lower frons posterior apex slightly protruding. Epistomal sulcus slightly concave. Lower frons with three, clypeus and labrum with two dark longitudinal stripes. <bold><italic>Prothorax</italic></bold> (Fig. <xref ref-type="fig" rid="F10">75</xref>): Pronotum long and slender, flatted dorso-ventrally, dorsal surface smooth; length 4.1–4.4× as long as maximum width. Prozone lateral margin with few denticulations in large sized specimens. Metazone color orangish in green morph; lateral margin smooth; metazone 3.4–4.7× as long as prozone. Between basis of forecoxa attachment membranous surface (Fig. <xref ref-type="fig" rid="F10">81</xref>) orange (in live specimen). Postcervical plate and anterior area of furcasternite with gradational dark pattern in brown morph (Fig. <xref ref-type="fig" rid="F10">81</xref>) and occasionally in green morph. Medial keel brownish (Fig. <xref ref-type="fig" rid="F10">76</xref>). <bold><italic>Forelegs</italic> (<italic>Prothoracic legs</italic>)</bold> (Figs <xref ref-type="fig" rid="F10">78–81</xref>): Coxa (Fig. <xref ref-type="fig" rid="F10">81</xref>) dorsal margin with pale color, 7–10 whitish spines, conical or blunt; ventral surface with pale and dark pattern on proximal area in brown morph; remaining surface with numerous white spots. Tibial spur groove (Figs <xref ref-type="fig" rid="F10">78</xref>, <xref ref-type="fig" rid="F10">81</xref>) with faint dark spot. Spination formula (Figs <xref ref-type="fig" rid="F10">78–80</xref>): <abbrev xmlns:xlink="http://www.w3.org/1999/xlink" xlink:title="anteroventral tibial spines" id="ABBRID0EC4AI" xlink:type="simple">Avts</abbrev> = 12–17; <abbrev xmlns:xlink="http://www.w3.org/1999/xlink" xlink:title="posteroventral tibial spines" id="ABBRID0EG4AI" xlink:type="simple">Pvts</abbrev> = 9; <abbrev xmlns:xlink="http://www.w3.org/1999/xlink" xlink:title="anteroventral femoral spines" id="ABBRID0EK4AI" xlink:type="simple">Avfs</abbrev> = 14–16; <abbrev xmlns:xlink="http://www.w3.org/1999/xlink" xlink:title="posteroventral femoral spines" id="ABBRID0EO4AI" xlink:type="simple">Pvfs</abbrev> = 4; <abbrev xmlns:xlink="http://www.w3.org/1999/xlink" xlink:title="discoidal spines of forefemur" id="ABBRID0ES4AI" xlink:type="simple">Ds</abbrev> = 4. In 15 <abbrev xmlns:xlink="http://www.w3.org/1999/xlink" xlink:title="anteroventral femoral spines" id="ABBRID0EW4AI" xlink:type="simple">Avfs</abbrev> (Figs <xref ref-type="fig" rid="F10">78</xref>, <xref ref-type="fig" rid="F10">79</xref>): spines 2, 4, 6, 8, 10, 12, and 15 larger than remaining <abbrev xmlns:xlink="http://www.w3.org/1999/xlink" xlink:title="anteroventral femoral spines" id="ABBRID0EC5AI" xlink:type="simple">Avfs</abbrev>; spines 1, 2, 4, 6, 8, 10, 12, and 14 with dark brown spot at the base. Each tarsomere (Fig. <xref ref-type="fig" rid="F10">78</xref>) distal area dark brown. Tarsi 5-segmented. <bold><italic>Wings</italic></bold> (Figs <xref ref-type="fig" rid="F11">82–84</xref>): Forewing completely surpassing end of abdomen; costal area green, discoidal area transparent. Forewing (Fig. <xref ref-type="fig" rid="F11">82</xref>) subcosta and radius brown, its color obviously darker than other veins. Hindwing anal area hyaline and nearly transparent in green morph (Fig. <xref ref-type="fig" rid="F11">82</xref>), brownish and smoky spotted pattern in brown morph (Fig. <xref ref-type="fig" rid="F11">83</xref>); arculus veins (Fig. <xref ref-type="fig" rid="F11">84</xref>) and nearby cells mostly transparent; cross veins of subcostal and cubitus area brown to dark brown. <bold><italic>Abdomen</italic></bold>: A longitudinal yellow stripe in middle of abdominal sternites; abdominal sternites with brightly colored mottled pattern. Cerci setose, not flattened, with 17 segments. Male subgenital plate (coxosternite IX) (Fig. <xref ref-type="fig" rid="F11">85</xref>) irregular rhomboidal, inter-stylar margin extremely convex; ventral surface with numerous setae. Styli rather short. <italic>Male genitalia</italic> (Fig. <xref ref-type="fig" rid="F11">86</xref>): Right phallomere forming nearly V-shaped <abbrev xmlns:xlink="http://www.w3.org/1999/xlink" xlink:title="process arising from midlenth of the ventral wall of right phallomere, located anteromesal area of pia, strongly sclerotized" id="ABBRID0EO6AI" xlink:type="simple">pva</abbrev>; <abbrev xmlns:xlink="http://www.w3.org/1999/xlink" xlink:title="process arising from the midlenth of the ventral wall of right phallomere, located posterolateral area of pva, strongly sclerotized" id="ABBRID0ES6AI" xlink:type="simple">pia</abbrev> sclerotized and weakly wrinkled; posterior surface of <abbrev xmlns:xlink="http://www.w3.org/1999/xlink" xlink:title="process arising from the midlenth of the ventral wall of right phallomere, located posterolateral area of pva, strongly sclerotized" id="ABBRID0EW6AI" xlink:type="simple">pia</abbrev> with weakly expanded membranous area, surface with minute denticulation; <abbrev xmlns:xlink="http://www.w3.org/1999/xlink" xlink:title="posterior lobe of right phallomere" id="ABBRID0E16AI" xlink:type="simple">fda</abbrev> elongate lobed shape. Left phallomere (Fig. <xref ref-type="fig" rid="F11">86</xref>) with elongate and curved <abbrev xmlns:xlink="http://www.w3.org/1999/xlink" xlink:title="elongated process of left phallomere, titillator" id="ABBRID0ECABI" xlink:type="simple">paa</abbrev>, its distal apex rounded; <abbrev xmlns:xlink="http://www.w3.org/1999/xlink" xlink:title="anterior lobe of phalloid apophysis" id="ABBRID0EGABI" xlink:type="simple">aafa</abbrev> sclerotized, straight spike shape; <abbrev xmlns:xlink="http://www.w3.org/1999/xlink" xlink:title="posterior lobe of phalloid apophysis" id="ABBRID0EKABI" xlink:type="simple">pafa</abbrev> sclerotized, curved at more than 45° arch, wide blade-shaped, outer margin with numerous decumbent spines; <abbrev xmlns:xlink="http://www.w3.org/1999/xlink" xlink:title="posterior membranous lobe of left phallomere" id="ABBRID0EOABI" xlink:type="simple">loa</abbrev> membranous, elongate finger-shaped, longer than <abbrev xmlns:xlink="http://www.w3.org/1999/xlink" xlink:title="posterior lobe of phalloid apophysis" id="ABBRID0ESABI" xlink:type="simple">pafa</abbrev>; <abbrev xmlns:xlink="http://www.w3.org/1999/xlink" xlink:title="a sclerite of left phallomere, mostly spoon-shaped" id="ABBRID0EWABI" xlink:type="simple">L4B</abbrev> curved spoon-shaped. Ventral phallomere irregular rhomboidal, posterior margin prominently expanded; <abbrev xmlns:xlink="http://www.w3.org/1999/xlink" xlink:title="lateral secondary distal process" id="ABBRID0E1ABI" xlink:type="simple">sdpl</abbrev> (Fig. <xref ref-type="fig" rid="F11">86</xref>) more than 90° angle at the middle. <bold>Female</bold> (Figs <xref ref-type="fig" rid="F10">72</xref>, <xref ref-type="fig" rid="F10">74</xref>, <xref ref-type="fig" rid="F10">77</xref>). Similar to male, with following differences. <bold><italic>Head</italic></bold> (Fig. <xref ref-type="fig" rid="F10">74</xref>): width 1.1 to 1.2× as long as head length. Vertex convex. Antenna as long as head to pronotum length. <bold><italic>Prothorax</italic></bold> (Figs <xref ref-type="fig" rid="F10">76</xref>, <xref ref-type="fig" rid="F10">77</xref>): Pronotum length 3.8–3.9× as long as maximum width; lateral margin with numerous denticles. Prozone dorsal surface with numerous blunted denticles. Metazone 2.8–3.1× as long as prozone. Medial keel protruding, pale brown or occasionally green in green morph. <bold><italic>Forelegs</italic> (<italic>Prothoracic legs</italic>)</bold>: Coxa dorsal margin with 7–13 large conical spines, small denticles located between them. <bold><italic>Wings</italic></bold>: Forewing often reaching end of abdomen; discoidal area semi-transparent. <bold>Ootheca</bold> (Fig. <xref ref-type="fig" rid="F11">87</xref>). <bold><italic>Measurements</italic> (mm)</bold>: Length 21.8–39.7; maximum width 10.1–13.7; maximum height 7.1–11.0; length of emergence area 15.0–31.0; width of emergence area 3.2–4.3. <bold><italic>Identification</italic></bold>: Fusiform, nearly hemispherical in cross-section. Proximal end with medial elevation of emergence area. Ootheca attached by ventral surface or fully encircling a thin substrate such as sticks. External wall bright brown. External coating covering almost entire surface of ootheca except lateral zone of emergence area; beige. Lateral side of emergence area prominently concave (Fig. <xref ref-type="fig" rid="F11">87</xref>). Exhibiting ~ 18–29 egg chambers clearly delimited by visible prominently oblique lips; lips occasionally invisible on new oothecae due to covering by external coating. Distal end of ootheca narrowed to residual process; greatly elongate and attached to substrate. <bold>Nymph. <italic>Mid to last instar nymph</italic></bold>: <abbrev xmlns:xlink="http://www.w3.org/1999/xlink" xlink:title="anteroventral femoral spines" id="ABBRID0EADBI" xlink:type="simple">Avfs</abbrev> 1 and last <abbrev xmlns:xlink="http://www.w3.org/1999/xlink" xlink:title="anteroventral femoral spines" id="ABBRID0EEDBI" xlink:type="simple">Avfs</abbrev> base to tibial spur groove with dark spotted pattern; between forecoxa basis membranous attachment surface orange.</p><fig id="F11" position="float" orientation="portrait"><object-id xmlns:xlink="http://www.w3.org/1999/xlink" content-type="doi" xlink:type="simple">10.3897/zookeys.1206.123355.figures82-87</object-id><object-id xmlns:xlink="http://www.w3.org/1999/xlink" content-type="arpha" xlink:type="simple">F6726C6F-CAF4-511D-AD1A-DD3D81B7F7B0</object-id><label>Figures 82–87.</label><caption><p>Wings, male genitalia and ootheca of <italic><tp:taxon-name><tp:taxon-name-part taxon-name-part-type="genus" reg="Tenodera">Tenodera</tp:taxon-name-part><tp:taxon-name-part taxon-name-part-type="species" reg="angustipennis">angustipennis</tp:taxon-name-part></tp:taxon-name></italic>. <bold>82</bold> wings (green morpho-type) <bold>83</bold> hindwing (brown morpho-type) <bold>84</bold> hindwing venations <bold>85</bold> subgenital plate <bold>86</bold> male genitalia <bold>87</bold> ootheca (dorsal aspect). Red arrow = arculus area.</p></caption><graphic xmlns:xlink="http://www.w3.org/1999/xlink" xlink:href="zookeys-1206-001_article-123355__-g011.jpg" position="float" orientation="portrait" xlink:type="simple" id="oo_1083992.jpg"><uri content-type="original_file" xlink:type="simple">https://binary.pensoft.net/fig/1083992</uri></graphic></fig></tp:treatment-sec><tp:treatment-sec sec-type="notes" id="SECID0EMEBI"><title>Biological notes.</title><p><italic><tp:taxon-name><tp:taxon-name-part taxon-name-part-type="genus" reg="Tenodera">Tenodera</tp:taxon-name-part><tp:taxon-name-part taxon-name-part-type="species" reg="angustipennis">angustipennis</tp:taxon-name-part></tp:taxon-name></italic> occurs throughout the Korean peninsula and both adults and oothecae can be commonly found on trees and shrubs. First instar nymphs hatch from late May to mid-June, and adults emerge in mid-August.</p></tp:treatment-sec><tp:treatment-sec sec-type="distribution" id="SECID0E4EBI"><title>Distribution.</title><p>China, India, Japan, Java, South Korea. Invasive in NE USA and Hawaii.</p></tp:treatment-sec><tp:treatment-sec sec-type="remarks" id="SECID0ECFBI"><title>Remarks.</title><p><italic><tp:taxon-name><tp:taxon-name-part taxon-name-part-type="genus" reg="Tenodera">Tenodera</tp:taxon-name-part><tp:taxon-name-part taxon-name-part-type="species" reg="angustipennis">angustipennis</tp:taxon-name-part></tp:taxon-name></italic> is morphologically similar to <italic><tp:taxon-name><tp:taxon-name-part taxon-name-part-type="genus" reg="Tenodera">T.</tp:taxon-name-part><tp:taxon-name-part taxon-name-part-type="species" reg="sinensis">sinensis</tp:taxon-name-part></tp:taxon-name></italic> in Korea but can be distinguished by their more slender bodies, the pronotum length/width ratio, the orange coloration between the forecoxa base (<xref ref-type="bibr" rid="B53">Oshima 2018</xref>) (Fig. <xref ref-type="fig" rid="F10">81</xref>), lack of reddish coloration on the hindwing radius area (Figs <xref ref-type="fig" rid="F11">82–84</xref>), and the pointed, perpendicular apex of the <abbrev xmlns:xlink="http://www.w3.org/1999/xlink" xlink:title="anterior lobe of phalloid apophysis" id="ABBRID0EKGBI" xlink:type="simple">aafa</abbrev> (Fig. <xref ref-type="fig" rid="F11">86</xref>).</p></tp:treatment-sec><ref-list><ref id="B30"><mixed-citation xmlns:xlink="http://www.w3.org/1999/xlink" xlink:type="simple"><person-group><name name-style="western"><surname>Kim</surname><given-names>TW</given-names></name></person-group> (<year>2010</year>) <source><tp:taxon-name><tp:taxon-name-part taxon-name-part-type="superorder">Dictyoptera</tp:taxon-name-part></tp:taxon-name>. In: Paek MK (Ed.) Checklist of Korean Insects.</source><publisher-name>Nature and Ecology</publisher-name>, <publisher-loc>Seoul</publisher-loc>, <size units="page">31 pp</size>.</mixed-citation></ref><ref id="B31"><mixed-citation xmlns:xlink="http://www.w3.org/1999/xlink" xlink:type="simple"><person-group><name name-style="western"><surname>Kim</surname><given-names>TW</given-names></name></person-group> (<year>2021</year>) <source><tp:taxon-name><tp:taxon-name-part taxon-name-part-type="order">Mantodea</tp:taxon-name-part></tp:taxon-name>. In: Park JK, Lee JE et al. (Eds) Checklist of Insects from Korea. Korean Society of Applied Entomology &amp; The Entomological Society of Korea.</source><publisher-name>Paper and Pencil</publisher-name>, <publisher-loc>Daegu</publisher-loc>, <size units="page">65 pp</size>.</mixed-citation></ref><ref id="B53"><mixed-citation xmlns:xlink="http://www.w3.org/1999/xlink" xlink:type="simple"><person-group><name name-style="western"><surname>Oshima</surname><given-names>K</given-names></name></person-group> (<year>2018</year>) New records of six species of <tp:taxon-name><tp:taxon-name-part taxon-name-part-type="order">Mantodea</tp:taxon-name-part></tp:taxon-name> from some islands adjacent to Okinawa-jima Island, the Ryukyus, Japan. Journal of Entomology, New Series 21: 151–160. (in Japanese). <ext-link xlink:href="10.20848/kontyu.21.2_151" ext-link-type="doi" xlink:type="simple">https://doi.org/10.20848/kontyu.21.2_151</ext-link></mixed-citation></ref></ref-list></tp:taxon-treatment>
