# Supplementary material for: ﻿A taxonomic review of the order Mantodea in Korea based on morphology and DNA barcodes
Source: Zookeys. 2024 Jul 2;1206:1–43. doi: 10.3897/zookeys.1206.123355 (PMC11233986; doi:10.3897/zookeys.1206.123355)
Supplement: XML Treatment for Tenodera sinensis [file zookeys.1206.123355-treatment11.xml]

<!DOCTYPE tp:taxon-treatment
  PUBLIC "-//TaxonX//DTD Taxonomic Treatment Publishing DTD v0 20100105//EN" "tax-treatment-NSO.dtd">
<tp:taxon-treatment xmlns:tp="http://www.plazi.org/taxpub"><tp:treatment-meta><kwd-group><label>Taxon classification</label><kwd>
                <named-content content-type="kingdom">Animalia</named-content>
              </kwd><kwd>
                <named-content content-type="order">Mantodea</named-content>
              </kwd><kwd>
                <named-content content-type="family">Mantidae</named-content>
              </kwd></kwd-group><mixed-citation publication-type="journal"><person-group><name><surname>Shim</surname><given-names>Jaeil</given-names></name><name><surname>Song</surname><given-names>Jeong-Hun</given-names></name></person-group><article-title>﻿A taxonomic review of the order <tp:taxon-name><tp:taxon-name-part taxon-name-part-type="order">Mantodea</tp:taxon-name-part></tp:taxon-name> in Korea based on morphology and DNA barcodes</article-title><source>Zookeys</source><day>02</day><month>07</month><year>2024</year><volume>1206</volume><fpage>1</fpage><lpage>43</lpage><pub-id pub-id-type="doi">10.3897/zookeys.1206.123355</pub-id></mixed-citation></tp:treatment-meta><tp:nomenclature><label>﻿</label><tp:taxon-name>
              <object-id xmlns:xlink="http://www.w3.org/1999/xlink" content-type="arpha" xlink:type="simple">5F7AB206-83FF-58C7-B001-3CD354BB51D5</object-id>
              <tp:taxon-name-part taxon-name-part-type="genus" reg="Tenodera">Tenodera</tp:taxon-name-part>
              <tp:taxon-name-part taxon-name-part-type="species" reg="sinensis">sinensis</tp:taxon-name-part>
            </tp:taxon-name><tp:taxon-authority>Saussure, 1871</tp:taxon-authority><xref ref-type="fig" rid="F12">Figs 88–97</xref><xref ref-type="fig" rid="F13">, 98–102</xref><tp:nomenclature-citation-list><tp:nomenclature-citation><tp:taxon-name>
                  <tp:taxon-name-part taxon-name-part-type="genus" reg="Mantis">Mantis</tp:taxon-name-part>
                  <tp:taxon-name-part taxon-name-part-type="species" reg="mandarinea">mandarinea</tp:taxon-name-part>
                </tp:taxon-name><comment>Saussure, 1871a: 289.</comment></tp:nomenclature-citation><tp:nomenclature-citation><tp:taxon-name>
                  <tp:taxon-name-part taxon-name-part-type="genus" reg="Tenodera">Tenodera</tp:taxon-name-part>
                  <tp:taxon-name-part taxon-name-part-type="species" reg="aridifolia">aridifolia</tp:taxon-name-part>
                  <tp:taxon-name-part taxon-name-part-type="infraspecific-rank">var.</tp:taxon-name-part>
                  <tp:taxon-name-part taxon-name-part-type="variety" reg="sinensis">sinensis</tp:taxon-name-part>
                </tp:taxon-name><comment>Saussure, 1871b: 417.</comment></tp:nomenclature-citation><tp:nomenclature-citation><tp:taxon-name>
                  <tp:taxon-name-part taxon-name-part-type="genus" reg="Tenodera">Tenodera</tp:taxon-name-part>
                  <tp:taxon-name-part taxon-name-part-type="species" reg="aridifolia">aridifolia</tp:taxon-name-part>
                </tp:taxon-name><comment>(Stoll, 1813): ESK and KSAE 1994: 44 (misidentification). Korean record.</comment></tp:nomenclature-citation><tp:nomenclature-citation><tp:taxon-name>
                  <tp:taxon-name-part taxon-name-part-type="genus" reg="Tenodera">Tenodera</tp:taxon-name-part>
                  <tp:taxon-name-part taxon-name-part-type="species" reg="sinensis">sinensis</tp:taxon-name-part>
                </tp:taxon-name><comment>Saussure, 1871: <xref ref-type="bibr" rid="B30">Kim 2010</xref>: 31; <xref ref-type="bibr" rid="B31">Kim 2021</xref>: 65. Korean record.</comment></tp:nomenclature-citation></tp:nomenclature-citation-list></tp:nomenclature><tp:treatment-sec sec-type="material" id="SECID0EAKBI"><title>Specimens examined.</title><p>[<bold><named-content xmlns:xlink="http://www.w3.org/1999/xlink" content-type="dwc:institutional_code" xlink:title="Kunsan National University" xlink:href="http://grbio.org/institution/kunsan-national-university" xlink:type="simple">KsNU</named-content>] South Korea: <abbrev xmlns:xlink="http://www.w3.org/1999/xlink" xlink:title="Jeollabuk-do" id="ABBRID0ELKBI" xlink:type="simple">JB</abbrev></bold>: 1♂, Eunpa Lake, Gunsan-si, 8 XI 2016, Donghwan Na; [<bold><abbrev xmlns:xlink="http://www.w3.org/1999/xlink" xlink:title="National Institute of Agricultural Sciences Insect Collection" id="ABBRID0EQKBI" xlink:type="simple">NASIC</abbrev>] South Korea: <abbrev xmlns:xlink="http://www.w3.org/1999/xlink" xlink:title="Gangwon-do" id="ABBRID0EUKBI" xlink:type="simple">GW</abbrev></bold>: 2 Nymphs, Balsan 2-ri, Chuncheon-si, 12 VI 1998, Sungsoon Jang; 1♀, Jinburyeong, Jinbu-myeon, Pyeongchang-gun, 29 IX 2000, Taehwa Kang; 1 Nymph, Ingye-ri, Okgye-myeon, Gangneung-si, 15 VIII 2002, Jingoo Yeo; 3♂, Mt. Odae, Hongcheong-gun, 29 VIII 2019, Jaeil Shim; <bold><abbrev xmlns:xlink="http://www.w3.org/1999/xlink" xlink:title="Gyeonggi-do" id="ABBRID0EZKBI" xlink:type="simple">GG</abbrev></bold>: 1♂, Mijang-ri, Samjuk-myeon, Anseong-si, 17 IX 2000, Yeongbo Lee; 1♂, Mt. Cheolma, Incheon, 26 VIII 2001, Taewoo Kim; 1 Nymph, Shihwa, Siheung-si, 30 VII 2003, Jaecheon Son; 1 Nymph, Temple Jeondeungsa, Onsu-ri, Gilsang-myeon, Ganghwa-gun, Incheon, 4 IX 2009, Yeongbo Lee; 1♀, Jikdong-ri, Sohol-eup, Pocheon-si, 7 IX 2011, Yeongbo Lee; 2 Nymphs, Temple Bogwangsa, Gwangtan-myeon, Paju-si, 10 VII 2013, Yeongbo Lee; 3 Nymphs, World Cup Park, Seongsan-dong, Mapo-gu, Seoul, 21 VII 2013, Yeongbo Lee; 2 Nymphs, Noel Park, Sangam-dong, Mapo-gu, Seoul, 30 VII 2013, Yeongbo Lee;); 1♂, Island Gureopdo, Gureop-ri, Deokjeok-myeon, Incheon, 28 VI 2023, Jaeil Shim, Wonjun Sung (reared from nymph); <bold><abbrev xmlns:xlink="http://www.w3.org/1999/xlink" xlink:title="Chungcheongbuk-do" id="ABBRID0E5KBI" xlink:type="simple">CB</abbrev></bold>: 1 Nymph, Magok-ri, Bongyang-eup, Jecheon-si, 13 VII 2005, Taehwa Kang; 1♀, Gamgok-myeon, Eumseong-gun, 31 VIII 2019, Byeongmin Jeong; 3♂, Geumseok-ri, Geumwang-eup, Eumseong-gun, 14 IX 2019, Seong-Gyu Lee; 1♂, Jeongbang-ri, Annae-myeon, Okcheon-gun, 12 X 2000, Yeongbo Lee; <bold><abbrev xmlns:xlink="http://www.w3.org/1999/xlink" xlink:title="Chungcheongnam-do" id="ABBRID0EDLBI" xlink:type="simple">CN</abbrev></bold>: 1♀, Mt. Sikjang, Daejeon, 14 VIII 2019, Geonheyok Kim (reared from nymph); 4♂, Coastal Dune, Sindu-ri, Wonbuk-myeon, Taean-gun, 12 VIII 2023, Jaeil Shim, near the grassland; <bold><abbrev xmlns:xlink="http://www.w3.org/1999/xlink" xlink:title="Gyeongsangbuk-do" id="ABBRID0EILBI" xlink:type="simple">GB</abbrev></bold>: 1 Nymph, Geumgok-ri, Byeonggok- myeon, Yeongdeok-gun, 1 VII 2009, Yeongbo Lee, Hoyeon Jeong; <bold><abbrev xmlns:xlink="http://www.w3.org/1999/xlink" xlink:title="Gyeongsangnam-do" id="ABBRID0ENLBI" xlink:type="simple">GN</abbrev></bold>: 4♀, Mt. Noja, Dongbu- myeon, Island Geojedo, Geoje-si, 15 IX 2021, Jaeil Shim; <bold><abbrev xmlns:xlink="http://www.w3.org/1999/xlink" xlink:title="Jeollabuk-do" id="ABBRID0ESLBI" xlink:type="simple">JB</abbrev></bold>: 1♀, Hoyja 3-dong, Wansan-gu, Jeonju-si, 28 VIII 2014, Taeman Han; 1♂, Deokjin Park, Deokjin-gu, Jeonju-si, 6 IX 2018, Junhee Park; 1♀, Jeonju riverside, Jeonju-si, 15 IX 2018, Jaeil Shim; 1♂, Mt. Moak, Gui-myeon, Wanju-gun, 6 X 2018, Hyeon-Ha Yoo; 1♂, Jinan-Maisan Rest area of expressway, Jinan-gun, 22 VIII 2019, Jaeil Shim; 1♀, Jeonju Univ., Jeonju-si, 4 IX 2019, Jaeil Shim; 1♂, Jangsu-eup, Jangsu-gun, 5 IX 2019, Jaeil Shim; 11♂2♀, Mt. Moak, Gui-myeon, Wanju-gun, 7 IX 2019, Jaeil Shim; 3♂, Temple Geumsansa, Gimje-gun, Gimje-si, 5 IX 2020, Jaeil Shim; <bold><abbrev xmlns:xlink="http://www.w3.org/1999/xlink" xlink:title="Jeollanam-do" id="ABBRID0EXLBI" xlink:type="simple">JN</abbrev></bold>: 1♂, Myeongsasimni, Coastal Dune, Island Bigeumdo, Sinan-gun, 22 IX 2001, Haechul Park; 1♀, Island Gogeumdo, Wando-gun, 3 IX 2003, Mikyung Ahn; 1♂1♀, Bukyi-myeon, Jangseong-gun, 20 VIII 2021, Jaeil Shim;); 2♂1♀, Island Yeoseodo, Yeoseo-ri, Cheongsan-myeon, Wando-gun, VI 2023, Jaeil shim (reared from nymph); <bold><abbrev xmlns:xlink="http://www.w3.org/1999/xlink" xlink:title="Jeju-do" id="ABBRID0E3LBI" xlink:type="simple">JJ</abbrev></bold>: 1♀, Ihoteawu Beach, Jeju-si, 26 VIII 2014, Taeman Han, windbreak forest; 2 Nymphs, Gwangchigi Beach, Goseong-ri, Seongsan-eup, Seogwipo-si, 16 V 2021, Jaeil Shim.</p><fig id="F12" position="float" orientation="portrait"><object-id xmlns:xlink="http://www.w3.org/1999/xlink" content-type="doi" xlink:type="simple">10.3897/zookeys.1206.123355.figures88-97</object-id><object-id xmlns:xlink="http://www.w3.org/1999/xlink" content-type="arpha" xlink:type="simple">CE401383-A695-5C6B-B7C7-3BB56796B0E8</object-id><label>Figures 88–97.</label><caption><p>Habitus, head, pronotum and foreleg of <italic><tp:taxon-name><tp:taxon-name-part taxon-name-part-type="genus" reg="Tenodera">Tenodera</tp:taxon-name-part><tp:taxon-name-part taxon-name-part-type="species" reg="sinensis">sinensis</tp:taxon-name-part></tp:taxon-name></italic><bold>88</bold> male dorsal aspect <bold>89</bold> female dorsal aspect <bold>90</bold> male face <bold>91</bold> female face <bold>92</bold> male pronotum <bold>93</bold> female pronotum <bold>94</bold> ventral aspect of foreleg and furcasternite (live specimens) <bold>95</bold> foreleg ventral aspect <bold>96</bold> foreleg interior aspect <bold>97</bold> foreleg tibia and tarsus (dorsal aspect). Abbreviation: Tsg = tibial spur groove. Red arrows = dark spot near the tibial spur groove.</p></caption><graphic xmlns:xlink="http://www.w3.org/1999/xlink" xlink:href="zookeys-1206-001_article-123355__-g012.jpg" position="float" orientation="portrait" xlink:type="simple" id="oo_1083993.jpg"><uri content-type="original_file" xlink:type="simple">https://binary.pensoft.net/fig/1083993</uri></graphic></fig></tp:treatment-sec><tp:treatment-sec sec-type="redescription" id="SECID0EMNBI"><title>Redescription.</title><p><bold><italic>Measurements</italic> (mm)</bold>: Total length (vertex to tip of abdomen) ♂ 54.2–89.1, ♀ 58.2–100.8; head width ♂ 5.9–6.5, ♀ 6.9–7.8; head length ♂ 4.5–4.9, ♀ 5.6–6.7; pronotum width ♂ 4.3–5.6, ♀ 4.9–7.4; pronotum length ♂ 18.0–24.3, ♀ 19.2–27.0; forewing (tegmina) length ♂ 38.4–55.2, ♀ 38.1–63.2. <bold>Male</bold> (Figs <xref ref-type="fig" rid="F12">88</xref>, <xref ref-type="fig" rid="F12">90</xref>, <xref ref-type="fig" rid="F12">92</xref>, <xref ref-type="fig" rid="F12">95</xref>–<xref ref-type="fig" rid="F13">101</xref>). Large to very large. <bold><italic>Coloration</italic></bold> (Figs <xref ref-type="fig" rid="F12">88</xref>, <xref ref-type="fig" rid="F13">98</xref>): Body and forewing discoidal area green to greenish brown or brown. <bold><italic>Head</italic></bold> (Fig. <xref ref-type="fig" rid="F12">90</xref>): Triangular. Head width 1.2× as long as head. Vertex slightly convex, brownish; apex with a bright brown transverse line (in live specimens). Ocelli large, oblong. Antenna nearly 1.5× as long as pronotum. Epistomal sulcus slightly concave. Lower frons, clypeus, and labrum with two darkish longitudinal stripes. <bold><italic>Prothorax</italic></bold> (Fig. <xref ref-type="fig" rid="F12">92</xref>): Pronotum long but robust, flattened dorso-ventrally, dorsal surface smooth; pronotum length 3.8–4.0× as long as maximum width. Prozone lateral margin and dorsal surface with minute denticles. Metazone (Fig. <xref ref-type="fig" rid="F12">92</xref>) often orangish; lateral margin smooth; 3.0–3.2× as long as prozone. Between forecoxa basis membranous attachment surface yellow (Fig. <xref ref-type="fig" rid="F12">94</xref>). Postcervical plate reddish in brown morph (Fig. <xref ref-type="fig" rid="F12">94</xref>), anterior area of furcasternite with gradational dark pattern in brown morph, its pattern occasionally occurring in green morph. <bold><italic>Forelegs</italic> (<italic>Prothoracic legs</italic>)</bold> (Figs <xref ref-type="fig" rid="F12">94–97</xref>): Coxa dorsal margin with 14–17 whitish conical spines; ventral surface of coxa proximal area with gradational dark pattern (Fig. <xref ref-type="fig" rid="F12">94</xref>); remaining surface with numerous small white spots. Tibial spur groove with faint dark spot (Fig. <xref ref-type="fig" rid="F12">94</xref>). Spination formula (Figs <xref ref-type="fig" rid="F12">95–97</xref>): <abbrev xmlns:xlink="http://www.w3.org/1999/xlink" xlink:title="anteroventral tibial spines" id="ABBRID0EIQBI" xlink:type="simple">Avts</abbrev> = 14–15; <abbrev xmlns:xlink="http://www.w3.org/1999/xlink" xlink:title="posteroventral tibial spines" id="ABBRID0EMQBI" xlink:type="simple">Pvts</abbrev> = 8–10; <abbrev xmlns:xlink="http://www.w3.org/1999/xlink" xlink:title="anteroventral femoral spines" id="ABBRID0EQQBI" xlink:type="simple">Avfs</abbrev> = 14–17; <abbrev xmlns:xlink="http://www.w3.org/1999/xlink" xlink:title="posteroventral femoral spines" id="ABBRID0EUQBI" xlink:type="simple">Pvfs</abbrev> = 4; <abbrev xmlns:xlink="http://www.w3.org/1999/xlink" xlink:title="discoidal spines of forefemur" id="ABBRID0EYQBI" xlink:type="simple">Ds</abbrev> = 4. In 16 <abbrev xmlns:xlink="http://www.w3.org/1999/xlink" xlink:title="anteroventral femoral spines" id="ABBRID0E3QBI" xlink:type="simple">Avfs</abbrev> (Figs <xref ref-type="fig" rid="F12">95</xref>, <xref ref-type="fig" rid="F12">96</xref>): spines 2, 4, 6, 8, 10, 12, and 16 larger than remaining <abbrev xmlns:xlink="http://www.w3.org/1999/xlink" xlink:title="anteroventral femoral spines" id="ABBRID0EIRBI" xlink:type="simple">Avfs</abbrev>. Tarsomere distal end dark brown. Tarsi 5-segmented. <bold><italic>Wings</italic></bold> (Fig. <xref ref-type="fig" rid="F13">98</xref>): Forewing completely surpassing the end of abdomen. Forewing costal area green, discoidal area transparent. Hindwing venation brown, cross veins and cells of subcostal to radius area reddish to magenta; radius to cubitus proximal area, near cells of arculus veins dark brown (Fig. <xref ref-type="fig" rid="F13">98</xref>); anal area with dark brownish smoky pattern. <bold><italic>Abdomen</italic></bold> (Figs <xref ref-type="fig" rid="F13">99</xref>, <xref ref-type="fig" rid="F13">100</xref>): Middle of the abdominal sternites with longitudinal yellow stripe pattern (Fig. <xref ref-type="fig" rid="F13">99</xref>). Cerci setose, not flattened, with 17–20 segments. Male subgenital plate (coxosternite IX) (Fig. <xref ref-type="fig" rid="F13">100</xref>) irregular rhomboidal, inter-stylar margin convex at the middle; ventral surface with numerous setae. Styli rather short. <bold><italic>Male genitalia</italic></bold> (Fig. <xref ref-type="fig" rid="F13">101</xref>): Right phallomere forming nearly V-shaped <abbrev xmlns:xlink="http://www.w3.org/1999/xlink" xlink:title="process arising from midlenth of the ventral wall of right phallomere, located anteromesal area of pia, strongly sclerotized" id="ABBRID0ERSBI" xlink:type="simple">pva</abbrev>; <abbrev xmlns:xlink="http://www.w3.org/1999/xlink" xlink:title="process arising from the midlenth of the ventral wall of right phallomere, located posterolateral area of pva, strongly sclerotized" id="ABBRID0EVSBI" xlink:type="simple">pia</abbrev> sclerotized and weakly wrinkled; posterior surface of <abbrev xmlns:xlink="http://www.w3.org/1999/xlink" xlink:title="process arising from the midlenth of the ventral wall of right phallomere, located posterolateral area of pva, strongly sclerotized" id="ABBRID0EZSBI" xlink:type="simple">pia</abbrev> (Fig. <xref ref-type="fig" rid="F13">101</xref>) with membranous wide hump, surface with minute denticulation; <abbrev xmlns:xlink="http://www.w3.org/1999/xlink" xlink:title="posterior lobe of right phallomere" id="ABBRID0EBTBI" xlink:type="simple">fda</abbrev> elongate lobe shape. Left phallomere (Fig. <xref ref-type="fig" rid="F13">101</xref>) with elongated and curved <abbrev xmlns:xlink="http://www.w3.org/1999/xlink" xlink:title="elongated process of left phallomere, titillator" id="ABBRID0EJTBI" xlink:type="simple">paa</abbrev>, its apex round; <abbrev xmlns:xlink="http://www.w3.org/1999/xlink" xlink:title="anterior lobe of phalloid apophysis" id="ABBRID0ENTBI" xlink:type="simple">aafa</abbrev> sclerotized, surface smooth, weakly bulbous spike-shaped basally, apically curved dorso-laterally; <abbrev xmlns:xlink="http://www.w3.org/1999/xlink" xlink:title="posterior lobe of phalloid apophysis" id="ABBRID0ERTBI" xlink:type="simple">pafa</abbrev> sclerotized, nearly 90° angle, arched wide blade-shaped (apex expanded), posterior and apical margin of <abbrev xmlns:xlink="http://www.w3.org/1999/xlink" xlink:title="posterior lobe of phalloid apophysis" id="ABBRID0EVTBI" xlink:type="simple">pafa</abbrev> with numerous spines; <abbrev xmlns:xlink="http://www.w3.org/1999/xlink" xlink:title="posterior membranous lobe of left phallomere" id="ABBRID0EZTBI" xlink:type="simple">loa</abbrev> membranous, elongate finger-shaped, much longer than <abbrev xmlns:xlink="http://www.w3.org/1999/xlink" xlink:title="posterior lobe of phalloid apophysis" id="ABBRID0E4TBI" xlink:type="simple">pafa</abbrev>; <abbrev xmlns:xlink="http://www.w3.org/1999/xlink" xlink:title="a sclerite of left phallomere, mostly spoon-shaped" id="ABBRID0EBUBI" xlink:type="simple">L4B</abbrev> curved spoon-shaped. Ventral phallomere irregular rhomboidal; posterior margin prominently expanded; <abbrev xmlns:xlink="http://www.w3.org/1999/xlink" xlink:title="lateral secondary distal process" id="ABBRID0EFUBI" xlink:type="simple">sdpl</abbrev> hardly sclerotized, curved at ~ 45° at middle, its distal half slightly thicker and more sclerotized and melanized than basal, point of <abbrev xmlns:xlink="http://www.w3.org/1999/xlink" xlink:title="lateral secondary distal process" id="ABBRID0EJUBI" xlink:type="simple">sdpl</abbrev> tips shallowly concave. <bold>Female</bold> (Figs <xref ref-type="fig" rid="F12">89</xref>, <xref ref-type="fig" rid="F12">91</xref>, <xref ref-type="fig" rid="F12">93</xref>, <xref ref-type="fig" rid="F12">94</xref>). Similar to male, with following differences. <bold><italic>Head</italic></bold> (Fig. <xref ref-type="fig" rid="F12">91</xref>): width 1.1× as long as head length. Vertex convex. Antenna as long as pronotum. Ocelli smaller than male. <bold><italic>Prothorax</italic></bold> (Fig. <xref ref-type="fig" rid="F12">93</xref>): Pronotum length 2.8–2.9× as long as maximum width; lateral margin with numerous denticles. Prozone with numerous blunt denticles on dorsal surface. Medial keel protruded. <bold><italic>Forelegs</italic> (<italic>Prothoracic legs</italic>)</bold>: Coxa dorsal margin (Fig. <xref ref-type="fig" rid="F12">94</xref>) with 14–20 large conical spines (with sharp tips), small denticles located between them. <bold><italic>Wings</italic></bold>: Forewing occasionally reaching end of abdomen. <bold><italic>Abdomen</italic></bold>: Elongate oval, much broader than in male. Cerci with 15–17 segments. <bold>Ootheca</bold> (Fig. <xref ref-type="fig" rid="F13">102</xref>). <bold><italic>Measurements</italic> (mm)</bold>: Length 30.0–42.2; maximum width 22.2–27.6; maximum height 20.7–24.9; length of emergence area 18.4–32.8; width of emergence area 5.2–5.5. <bold><italic>Identification</italic></bold>: Barrel-like shape, mostly circular in cross-section. Ootheca attached to flat substrate by its ventral surface or fully encircling substrates such as sticks. External wall with very thick air-filled area, colored beige to bright brown. External coating covering entire surface of ootheca; beige in color. Emergence area depressed. Exhibiting ~ 15–29 egg chambers; lips invisible due to very thick air-filled layer of ootheca. Distal end of ootheca obliquely truncate. <bold>Nymph. <italic>Mid to last instar nymph</italic></bold>: <abbrev xmlns:xlink="http://www.w3.org/1999/xlink" xlink:title="anteroventral femoral spines" id="ABBRID0EOWBI" xlink:type="simple">Avfs</abbrev> 1 base (near femoral brush), last <abbrev xmlns:xlink="http://www.w3.org/1999/xlink" xlink:title="anteroventral femoral spines" id="ABBRID0ESWBI" xlink:type="simple">Avfs</abbrev> base to tibial spur groove area with dark spotted pattern; between forecoxa basis attachment membranous surface yellow.</p><fig id="F13" position="float" orientation="portrait"><object-id xmlns:xlink="http://www.w3.org/1999/xlink" content-type="doi" xlink:type="simple">10.3897/zookeys.1206.123355.figures98-102</object-id><object-id xmlns:xlink="http://www.w3.org/1999/xlink" content-type="arpha" xlink:type="simple">7FA538D7-99D6-55FC-A8DD-063ECE8536AC</object-id><label>Figures 98–102.</label><caption><p>Wings, abdomen, male genitalia and ootheca of <italic><tp:taxon-name><tp:taxon-name-part taxon-name-part-type="genus" reg="Tenodera">Tenodera</tp:taxon-name-part><tp:taxon-name-part taxon-name-part-type="species" reg="sinensis">sinensis</tp:taxon-name-part></tp:taxon-name></italic><bold>98</bold> wings <bold>99</bold> male abdomenal sternites (above: green morpho-type below: brown morpho-type) <bold>100</bold> subgenital plate <bold>101</bold> male genitalia (small box = lateral aspect of <abbrev xmlns:xlink="http://www.w3.org/1999/xlink" xlink:title="anterior lobe of phalloid apophysis" id="ABBRID0ERXBI" xlink:type="simple">aafa</abbrev>) <bold>102</bold> ootheca (left: dorsal aspect right above: lateral aspect right below: distal aspect). Red arrow = arculus area.</p></caption><graphic xmlns:xlink="http://www.w3.org/1999/xlink" xlink:href="zookeys-1206-001_article-123355__-g013.jpg" position="float" orientation="portrait" xlink:type="simple" id="oo_1083994.jpg"><uri content-type="original_file" xlink:type="simple">https://binary.pensoft.net/fig/1083994</uri></graphic></fig></tp:treatment-sec><tp:treatment-sec sec-type="notes" id="SECID0E3XBI"><title>Biological notes.</title><p><italic><tp:taxon-name><tp:taxon-name-part taxon-name-part-type="genus" reg="Tenodera">Tenodera</tp:taxon-name-part><tp:taxon-name-part taxon-name-part-type="species" reg="sinensis">sinensis</tp:taxon-name-part></tp:taxon-name></italic> occurs throughout the Korean peninsula and has adapted well to urban, suburban, and riverside environments. It spawns ootheca in various locations, such as on stones, tree trunks, and branches. First instar nymphs hatch from mid-April to mid-May, while adult mantises typically emerge in mid-August.</p></tp:treatment-sec><tp:treatment-sec sec-type="distribution" id="SECID0ENYBI"><title>Distribution.</title><p>China, Nepal, Japan, Russia, Thailand, South Korea. Invasive in Canada and the USA.</p></tp:treatment-sec><tp:treatment-sec sec-type="remarks" id="SECID0ESYBI"><title>Remarks.</title><p><italic><tp:taxon-name><tp:taxon-name-part taxon-name-part-type="genus" reg="Tenodera">Tenodera</tp:taxon-name-part><tp:taxon-name-part taxon-name-part-type="species" reg="sinensis">sinensis</tp:taxon-name-part></tp:taxon-name></italic> was originally described as a variation of the widely distributed species <italic><tp:taxon-name><tp:taxon-name-part taxon-name-part-type="genus" reg="Tenodera">Tenodera</tp:taxon-name-part><tp:taxon-name-part taxon-name-part-type="species" reg="aridifolia">aridifolia</tp:taxon-name-part></tp:taxon-name></italic> (Stoll, 1813), and treated as a subspecies for quite a long time (<xref ref-type="bibr" rid="B63">Saussure 1871b</xref>; <xref ref-type="bibr" rid="B58">Rehn 1903</xref>; <xref ref-type="bibr" rid="B72">Shiraki 1932</xref>; Beier 1932; <xref ref-type="bibr" rid="B80">Tinkham 1937</xref>; <xref ref-type="bibr" rid="B5">Bazyluk 1977</xref>; <xref ref-type="bibr" rid="B26">Iwasaki 1996</xref>; <xref ref-type="bibr" rid="B11">Bruins 1999</xref>), but already <xref ref-type="bibr" rid="B24">Giglio-Tos (1927)</xref> and <xref ref-type="bibr" rid="B18">Ehrmann (2002)</xref> considered <italic><tp:taxon-name><tp:taxon-name-part taxon-name-part-type="genus" reg="Tenodera">T.</tp:taxon-name-part><tp:taxon-name-part taxon-name-part-type="species" reg="sinensis">sinensis</tp:taxon-name-part></tp:taxon-name></italic> as a valid species. <italic><tp:taxon-name><tp:taxon-name-part taxon-name-part-type="genus" reg="Tenodera">Tenodera</tp:taxon-name-part><tp:taxon-name-part taxon-name-part-type="species" reg="aridifolia">aridifolia</tp:taxon-name-part></tp:taxon-name></italic> and <italic><tp:taxon-name><tp:taxon-name-part taxon-name-part-type="genus" reg="Tenodera">T.</tp:taxon-name-part><tp:taxon-name-part taxon-name-part-type="species" reg="sinensis">sinensis</tp:taxon-name-part></tp:taxon-name></italic> are extremely close and morphologically very similar (<xref ref-type="bibr" rid="B19">Ehrmann and Borer 2015</xref>), but <xref ref-type="bibr" rid="B27">Jensen et al. (2010)</xref> provide differences in male genitalia of <italic><tp:taxon-name><tp:taxon-name-part taxon-name-part-type="genus" reg="Tenodera">T.</tp:taxon-name-part><tp:taxon-name-part taxon-name-part-type="species" reg="sinensis">sinensis</tp:taxon-name-part></tp:taxon-name></italic> and <italic><tp:taxon-name><tp:taxon-name-part taxon-name-part-type="genus" reg="Tenodera">T.</tp:taxon-name-part><tp:taxon-name-part taxon-name-part-type="species" reg="aridifolia">aridifolia</tp:taxon-name-part></tp:taxon-name></italic>. According to <xref ref-type="bibr" rid="B27">Jensen et al. (2010)</xref>, it is a distinctly divided sister species pair based on phylogeny using nuclear genes (histone III, wingless gene) and mitochondrial genes (large and small rRNA, cytochrom oxidase II). <italic><tp:taxon-name><tp:taxon-name-part taxon-name-part-type="genus" reg="Tenodera">Tenodera</tp:taxon-name-part><tp:taxon-name-part taxon-name-part-type="species" reg="aridifolia">aridifolia</tp:taxon-name-part></tp:taxon-name></italic> is found in tropical and subtropical regions but is replaced by <italic><tp:taxon-name><tp:taxon-name-part taxon-name-part-type="genus" reg="Tenodera">T.</tp:taxon-name-part><tp:taxon-name-part taxon-name-part-type="species" reg="sinensis">sinensis</tp:taxon-name-part></tp:taxon-name></italic> in temperate habitats. Our study used one male West Javan <italic><tp:taxon-name><tp:taxon-name-part taxon-name-part-type="genus" reg="Tenodera">T.</tp:taxon-name-part><tp:taxon-name-part taxon-name-part-type="species" reg="aridifolia">aridifolia</tp:taxon-name-part></tp:taxon-name></italic> specimen to comparatively examine and recovered remarkable characters from <italic><tp:taxon-name><tp:taxon-name-part taxon-name-part-type="genus" reg="Tenodera">T.</tp:taxon-name-part><tp:taxon-name-part taxon-name-part-type="species" reg="sinensis">sinensis</tp:taxon-name-part></tp:taxon-name></italic> including the narrow pronotum (length/maximum width = 5.1) and forewing, a smaller head proportional to body size, short and stout <abbrev xmlns:xlink="http://www.w3.org/1999/xlink" xlink:title="anterior lobe of phalloid apophysis" id="ABBRID0EH5BI" xlink:type="simple">aafa</abbrev>, <abbrev xmlns:xlink="http://www.w3.org/1999/xlink" xlink:title="posterior lobe of phalloid apophysis" id="ABBRID0EL5BI" xlink:type="simple">pafa</abbrev>, and <abbrev xmlns:xlink="http://www.w3.org/1999/xlink" xlink:title="lateral secondary distal process" id="ABBRID0EP5BI" xlink:type="simple">sdpl</abbrev> curved at ~ 45° (<xref ref-type="bibr" rid="B47">Mukherjee et al. 1995</xref>; <xref ref-type="bibr" rid="B27">Jensen et al. 2010</xref>).</p><p>
              <bold>Subfamily <tp:taxon-name><tp:taxon-name-part taxon-name-part-type="subfamily">Hierodulinae</tp:taxon-name-part></tp:taxon-name> Brunner de Wattenwyl, 1893</bold>
            </p></tp:treatment-sec><ref-list><ref id="B30"><mixed-citation xmlns:xlink="http://www.w3.org/1999/xlink" xlink:type="simple"><person-group><name name-style="western"><surname>Kim</surname><given-names>TW</given-names></name></person-group> (<year>2010</year>) <source><tp:taxon-name><tp:taxon-name-part taxon-name-part-type="superorder">Dictyoptera</tp:taxon-name-part></tp:taxon-name>. In: Paek MK (Ed.) Checklist of Korean Insects.</source><publisher-name>Nature and Ecology</publisher-name>, <publisher-loc>Seoul</publisher-loc>, <size units="page">31 pp</size>.</mixed-citation></ref><ref id="B31"><mixed-citation xmlns:xlink="http://www.w3.org/1999/xlink" xlink:type="simple"><person-group><name name-style="western"><surname>Kim</surname><given-names>TW</given-names></name></person-group> (<year>2021</year>) <source><tp:taxon-name><tp:taxon-name-part taxon-name-part-type="order">Mantodea</tp:taxon-name-part></tp:taxon-name>. In: Park JK, Lee JE et al. (Eds) Checklist of Insects from Korea. Korean Society of Applied Entomology &amp; The Entomological Society of Korea.</source><publisher-name>Paper and Pencil</publisher-name>, <publisher-loc>Daegu</publisher-loc>, <size units="page">65 pp</size>.</mixed-citation></ref><ref id="B63"><mixed-citation xmlns:xlink="http://www.w3.org/1999/xlink" xlink:type="simple"><person-group><name name-style="western"><surname>Saussure</surname><given-names>HD</given-names></name></person-group> (<year>1871b</year>) Mélanges Orthoptérologiques, Supplément au III<sup>me</sup> Fascicule. H. Georg, Genève &amp; Bâle, 363–460. [pl. 7]</mixed-citation></ref><ref id="B58"><mixed-citation xmlns:xlink="http://www.w3.org/1999/xlink" xlink:type="simple"><person-group><name name-style="western"><surname>Rehn</surname><given-names>JAG</given-names></name></person-group> (<year>1903</year>) <article-title>Studies in Old World <tp:taxon-name><tp:taxon-name-part taxon-name-part-type="family">Mantidae</tp:taxon-name-part></tp:taxon-name> (<tp:taxon-name><tp:taxon-name-part taxon-name-part-type="order">Orthoptera</tp:taxon-name-part></tp:taxon-name>). Proceedings.</article-title><source>Academy of Natural Sciences of Philadelphia</source><volume>55</volume>: <fpage>701</fpage>–<lpage>718</lpage>.</mixed-citation></ref><ref id="B72"><mixed-citation xmlns:xlink="http://www.w3.org/1999/xlink" xlink:type="simple"><person-group><name name-style="western"><surname>Shiraki</surname><given-names>T</given-names></name></person-group> (<year>1932</year>) <article-title><tp:taxon-name><tp:taxon-name-part taxon-name-part-type="order">Orthoptera</tp:taxon-name-part></tp:taxon-name> of the Japanese Empire Part III.</article-title><source><tp:taxon-name><tp:taxon-name-part taxon-name-part-type="class">Insecta</tp:taxon-name-part></tp:taxon-name> Matsumurana</source><volume>22</volume>: <fpage>113</fpage>–<lpage>123</lpage>.</mixed-citation></ref><ref id="B80"><mixed-citation xmlns:xlink="http://www.w3.org/1999/xlink" xlink:type="simple"><person-group><name name-style="western"><surname>Tinkham</surname><given-names>ER</given-names></name></person-group> (<year>1937</year>) <article-title>Studies in Chinese <tp:taxon-name><tp:taxon-name-part taxon-name-part-type="family">Mantidae</tp:taxon-name-part></tp:taxon-name> (<tp:taxon-name><tp:taxon-name-part taxon-name-part-type="order">Orthoptera</tp:taxon-name-part></tp:taxon-name>).</article-title><source>Lingnan Science Journal</source><volume>16</volume>: <fpage>481</fpage>–<lpage>499</lpage>.</mixed-citation></ref><ref id="B5"><mixed-citation xmlns:xlink="http://www.w3.org/1999/xlink" xlink:type="simple"><person-group><name name-style="western"><surname>Bazyluk</surname><given-names>W</given-names></name></person-group> (<year>1977</year>) <article-title>Fauna Polski, <tp:taxon-name><tp:taxon-name-part taxon-name-part-type="order">Blattodea</tp:taxon-name-part></tp:taxon-name> et <tp:taxon-name><tp:taxon-name-part taxon-name-part-type="order">Mantodea</tp:taxon-name-part></tp:taxon-name> (<tp:taxon-name><tp:taxon-name-part taxon-name-part-type="class">Insecta</tp:taxon-name-part></tp:taxon-name>).</article-title><source>Polska Akademia Nauk, Warszawa</source><volume>6</volume>: <fpage>1</fpage>–<lpage>175</lpage>. [<tp:taxon-name><tp:taxon-name-part taxon-name-part-type="order">Mantodea</tp:taxon-name-part></tp:taxon-name>: 109–167]</mixed-citation></ref><ref id="B26"><mixed-citation xmlns:xlink="http://www.w3.org/1999/xlink" xlink:type="simple"><person-group><name name-style="western"><surname>Iwasaki</surname><given-names>T</given-names></name></person-group> (<year>1996</year>) <article-title>Comparative Studies on the life histories of two praying mantises, <italic><tp:taxon-name><tp:taxon-name-part taxon-name-part-type="genus">Tenodera</tp:taxon-name-part><tp:taxon-name-part taxon-name-part-type="species">aridifolia</tp:taxon-name-part></tp:taxon-name></italic> (Stoll) and <italic><tp:taxon-name><tp:taxon-name-part taxon-name-part-type="genus">Tenodera</tp:taxon-name-part><tp:taxon-name-part taxon-name-part-type="species">angustipennis</tp:taxon-name-part></tp:taxon-name></italic> Saussure (<tp:taxon-name><tp:taxon-name-part taxon-name-part-type="order">Mantodea</tp:taxon-name-part></tp:taxon-name>: <tp:taxon-name><tp:taxon-name-part taxon-name-part-type="family">Mantidae</tp:taxon-name-part></tp:taxon-name>): I. temporal pattern of egg hatch and nymphal development.</article-title><source>Applied Entomology and Zoology</source><volume>31</volume>(<issue>3</issue>): <fpage>345</fpage>–<lpage>356</lpage>. <ext-link xlink:href="10.1303/aez.31.345" ext-link-type="doi" xlink:type="simple">https://doi.org/10.1303/aez.31.345</ext-link></mixed-citation></ref><ref id="B11"><mixed-citation xmlns:xlink="http://www.w3.org/1999/xlink" xlink:type="simple"><person-group><name name-style="western"><surname>Bruins</surname><given-names>E</given-names></name></person-group> (<year>1999</year>) <source>Terrarien Enzyklopädie.</source><publisher-name>Karl Müller Verlag</publisher-name>, <publisher-loc>Erlangen</publisher-loc>, <size units="page">320 pp</size>.</mixed-citation></ref><ref id="B24"><mixed-citation xmlns:xlink="http://www.w3.org/1999/xlink" xlink:type="simple"><person-group><name name-style="western"><surname>Giglio-Tos</surname><given-names>E</given-names></name></person-group> (<year>1927</year>) <source>Das Tierreich. <tp:taxon-name><tp:taxon-name-part taxon-name-part-type="order">Orthoptera</tp:taxon-name-part></tp:taxon-name>-<tp:taxon-name><tp:taxon-name-part taxon-name-part-type="family">Mantidae</tp:taxon-name-part></tp:taxon-name>.</source><publisher-name>Walter de Gruyter &amp; Co.</publisher-name>, <publisher-loc>Berlin</publisher-loc>, <size units="page">707 pp</size>. <ext-link xlink:href="10.1515/9783111430669" ext-link-type="doi" xlink:type="simple">https://doi.org/10.1515/9783111430669</ext-link></mixed-citation></ref><ref id="B18"><mixed-citation xmlns:xlink="http://www.w3.org/1999/xlink" xlink:type="simple"><person-group><name name-style="western"><surname>Ehrmann</surname><given-names>R</given-names></name></person-group> (<year>2002</year>) <source><tp:taxon-name><tp:taxon-name-part taxon-name-part-type="order">Mantodea</tp:taxon-name-part></tp:taxon-name>, gottesanbeterinnen der Welt.</source><publisher-name>Natur und Tier</publisher-name>, <publisher-loc>Münster</publisher-loc>, <size units="page">519 pp</size>.</mixed-citation></ref><ref id="B19"><mixed-citation xmlns:xlink="http://www.w3.org/1999/xlink" xlink:type="simple"><person-group><name name-style="western"><surname>Ehrmann</surname><given-names>R</given-names></name><name name-style="western"><surname>Borer</surname><given-names>M</given-names></name></person-group> (<year>2015</year>) <article-title><tp:taxon-name><tp:taxon-name-part taxon-name-part-type="order">Mantodea</tp:taxon-name-part></tp:taxon-name> (<tp:taxon-name><tp:taxon-name-part taxon-name-part-type="class">Insecta</tp:taxon-name-part></tp:taxon-name>) of Nepal: An annotated checklist.</article-title><source>Biodiversität und Naturausstattung im Himalaya</source><volume>5</volume>: <fpage>227</fpage>–<lpage>274</lpage>.</mixed-citation></ref><ref id="B27"><mixed-citation xmlns:xlink="http://www.w3.org/1999/xlink" xlink:type="simple"><person-group><name name-style="western"><surname>Jensen</surname><given-names>D</given-names></name><name name-style="western"><surname>Svenson</surname><given-names>GJ</given-names></name><name name-style="western"><surname>Song</surname><given-names>H</given-names></name><name name-style="western"><surname>Whiting</surname><given-names>MF</given-names></name></person-group> (<year>2010</year>) <article-title>Phylogeny and evolution of male genitalia within the praying mantis genus <italic><tp:taxon-name><tp:taxon-name-part taxon-name-part-type="genus">Tenodera</tp:taxon-name-part></tp:taxon-name></italic> (<tp:taxon-name><tp:taxon-name-part taxon-name-part-type="order">Mantodea</tp:taxon-name-part></tp:taxon-name>: <tp:taxon-name><tp:taxon-name-part taxon-name-part-type="family">Mantidae</tp:taxon-name-part></tp:taxon-name>).</article-title><source>Invertebrate Systematics</source><volume>23</volume>(<issue>5</issue>): <fpage>409</fpage>–<lpage>421</lpage>. <ext-link xlink:href="10.1071/IS09004" ext-link-type="doi" xlink:type="simple">https://doi.org/10.1071/IS09004</ext-link></mixed-citation></ref><ref id="B47"><mixed-citation xmlns:xlink="http://www.w3.org/1999/xlink" xlink:type="simple"><person-group><name name-style="western"><surname>Mukherjee</surname><given-names>TK</given-names></name><name name-style="western"><surname>Ghosh</surname><given-names>AK</given-names></name><name name-style="western"><surname>Hazra</surname><given-names>AK</given-names></name></person-group> (<year>1995</year>) <article-title>The mantid fauna of India (<tp:taxon-name><tp:taxon-name-part taxon-name-part-type="class">Insecta</tp:taxon-name-part></tp:taxon-name>: <tp:taxon-name><tp:taxon-name-part taxon-name-part-type="order">Mantodea</tp:taxon-name-part></tp:taxon-name>).</article-title><source>Oriental Insects</source><volume>29</volume>(<issue>1</issue>): <fpage>185</fpage>–<lpage>358</lpage>. <ext-link xlink:href="10.1080/00305316.1995.10433744" ext-link-type="doi" xlink:type="simple">https://doi.org/10.1080/00305316.1995.10433744</ext-link></mixed-citation></ref></ref-list></tp:taxon-treatment>
