# Supplementary material for: ﻿A taxonomic review of the order Mantodea in Korea based on morphology and DNA barcodes
Source: Zookeys. 2024 Jul 2;1206:1–43. doi: 10.3897/zookeys.1206.123355 (PMC11233986; doi:10.3897/zookeys.1206.123355)
Supplement: XML Treatment for Hierodula [file zookeys.1206.123355-treatment12.xml]

<!DOCTYPE tp:taxon-treatment
  PUBLIC "-//TaxonX//DTD Taxonomic Treatment Publishing DTD v0 20100105//EN" "tax-treatment-NSO.dtd">
<tp:taxon-treatment xmlns:tp="http://www.plazi.org/taxpub"><tp:treatment-meta><kwd-group><label>Taxon classification</label><kwd>
                <named-content content-type="kingdom">Animalia</named-content>
              </kwd><kwd>
                <named-content content-type="order">Mantodea</named-content>
              </kwd><kwd>
                <named-content content-type="family">Mantidae</named-content>
              </kwd></kwd-group><mixed-citation publication-type="journal"><person-group><name><surname>Shim</surname><given-names>Jaeil</given-names></name><name><surname>Song</surname><given-names>Jeong-Hun</given-names></name></person-group><article-title>﻿A taxonomic review of the order <tp:taxon-name><tp:taxon-name-part taxon-name-part-type="order">Mantodea</tp:taxon-name-part></tp:taxon-name> in Korea based on morphology and DNA barcodes</article-title><source>Zookeys</source><day>02</day><month>07</month><year>2024</year><volume>1206</volume><fpage>1</fpage><lpage>43</lpage><pub-id pub-id-type="doi">10.3897/zookeys.1206.123355</pub-id></mixed-citation></tp:treatment-meta><tp:nomenclature><label>﻿Genus</label><tp:taxon-name>
              <object-id xmlns:xlink="http://www.w3.org/1999/xlink" content-type="arpha" xlink:type="simple">E3402D15-4FB5-5848-AEC7-4892B6F11241</object-id>
              <tp:taxon-name-part taxon-name-part-type="genus" reg="Hierodula">Hierodula</tp:taxon-name-part>
            </tp:taxon-name><tp:taxon-authority>Burmeister, 1838</tp:taxon-authority><tp:nomenclature-citation-list><tp:nomenclature-citation><tp:taxon-name>
                  <tp:taxon-name-part taxon-name-part-type="genus" reg="Parhierodula">Parhierodula</tp:taxon-name-part>
                </tp:taxon-name><comment>Giglio-Tos, 1912: 108.</comment></tp:nomenclature-citation></tp:nomenclature-citation-list></tp:nomenclature><tp:treatment-sec sec-type="type species" id="SECID0EPACI"><title>Type species.</title><p><italic><tp:taxon-name><tp:taxon-name-part taxon-name-part-type="genus" reg="Hierodula">Hierodula</tp:taxon-name-part><tp:taxon-name-part taxon-name-part-type="species" reg="membranacea">membranacea</tp:taxon-name-part></tp:taxon-name></italic> Burmeister, 1838</p></tp:treatment-sec><tp:treatment-sec sec-type="diagnosis" id="SECID0EABCI"><title>Diagnosis.</title><p>Pronotum clavate. Furcasternite in Korean specimens with spotted pattern or reddish coloration. Forewing stigma triangular, whitish to yellow. Hindwing transparent (Fig. <xref ref-type="fig" rid="F15">115</xref>). Male subgenital plate margin with numerous black spines. Male genitalia: <abbrev xmlns:xlink="http://www.w3.org/1999/xlink" xlink:title="anterior process of left phallomere" id="ABBRID0EKBCI" xlink:type="simple">afa</abbrev> hook- or boat-shaped; <abbrev xmlns:xlink="http://www.w3.org/1999/xlink" xlink:title="medial arm process of right phallomere" id="ABBRID0EOBCI" xlink:type="simple">maa</abbrev> well developed.</p></tp:treatment-sec><tp:treatment-sec><!--Section generated to contain objects referenced in tp:taxon-treatment.--><fig id="F15" position="float" orientation="portrait"><object-id xmlns:xlink="http://www.w3.org/1999/xlink" content-type="doi" xlink:type="simple">10.3897/zookeys.1206.123355.figures115-120</object-id><object-id xmlns:xlink="http://www.w3.org/1999/xlink" content-type="arpha" xlink:type="simple">3B7DBF16-646B-583F-974B-45B97CBC0E32</object-id><label>Figures 115–120.</label><caption><p>Wings, male genitalia and ootheca of <italic><tp:taxon-name><tp:taxon-name-part taxon-name-part-type="genus" reg="Hierodula">Hierodula</tp:taxon-name-part><tp:taxon-name-part taxon-name-part-type="species" reg="chinensis">chinensis</tp:taxon-name-part></tp:taxon-name></italic><bold>115</bold> wings of male <bold>116</bold> female forewing stigma <bold>117</bold> male forewing stigma <bold>118</bold> male subgenital plate <bold>119</bold> male genitalia <bold>120</bold> ootheca (left: dorsal aspect right: lateral aspect). Red arrows = stigma.</p></caption><graphic xmlns:xlink="http://www.w3.org/1999/xlink" xlink:href="zookeys-1206-001_article-123355__-g015.jpg" position="float" orientation="portrait" xlink:type="simple" id="oo_1083996.jpg"><uri content-type="original_file" xlink:type="simple">https://binary.pensoft.net/fig/1083996</uri></graphic></fig></tp:treatment-sec></tp:taxon-treatment>
