# Supplementary material for: ﻿A taxonomic review of the order Mantodea in Korea based on morphology and DNA barcodes
Source: Zookeys. 2024 Jul 2;1206:1–43. doi: 10.3897/zookeys.1206.123355 (PMC11233986; doi:10.3897/zookeys.1206.123355)
Supplement: XML Treatment for Hierodula chinensis [file zookeys.1206.123355-treatment13.xml]

<!DOCTYPE tp:taxon-treatment
  PUBLIC "-//TaxonX//DTD Taxonomic Treatment Publishing DTD v0 20100105//EN" "tax-treatment-NSO.dtd">
<tp:taxon-treatment xmlns:tp="http://www.plazi.org/taxpub"><tp:treatment-meta><kwd-group><label>Taxon classification</label><kwd>
                <named-content content-type="kingdom">Animalia</named-content>
              </kwd><kwd>
                <named-content content-type="order">Mantodea</named-content>
              </kwd><kwd>
                <named-content content-type="family">Mantidae</named-content>
              </kwd></kwd-group><mixed-citation publication-type="journal"><person-group><name><surname>Shim</surname><given-names>Jaeil</given-names></name><name><surname>Song</surname><given-names>Jeong-Hun</given-names></name></person-group><article-title>﻿A taxonomic review of the order <tp:taxon-name><tp:taxon-name-part taxon-name-part-type="order">Mantodea</tp:taxon-name-part></tp:taxon-name> in Korea based on morphology and DNA barcodes</article-title><source>Zookeys</source><day>02</day><month>07</month><year>2024</year><volume>1206</volume><fpage>1</fpage><lpage>43</lpage><pub-id pub-id-type="doi">10.3897/zookeys.1206.123355</pub-id></mixed-citation></tp:treatment-meta><tp:nomenclature><label>﻿</label><tp:taxon-name>
              <object-id xmlns:xlink="http://www.w3.org/1999/xlink" content-type="arpha" xlink:type="simple">89FA2C3A-8EFA-5D08-BBAD-E986D911D8B9</object-id>
              <tp:taxon-name-part taxon-name-part-type="genus" reg="Hierodula">Hierodula</tp:taxon-name-part>
              <tp:taxon-name-part taxon-name-part-type="species" reg="chinensis">chinensis</tp:taxon-name-part>
            </tp:taxon-name><tp:taxon-authority>Werner, 1929</tp:taxon-authority><xref ref-type="fig" rid="F14">Figs 103–114</xref><xref ref-type="fig" rid="F15">, 115–120</xref><tp:nomenclature-citation-list><tp:nomenclature-citation><tp:taxon-name>
                  <tp:taxon-name-part taxon-name-part-type="genus" reg="Hierodula">Hierodula</tp:taxon-name-part>
                  <tp:taxon-name-part taxon-name-part-type="species" reg="chinensis">chinensis</tp:taxon-name-part>
                </tp:taxon-name><comment>Werner, 1929: 75.</comment></tp:nomenclature-citation><tp:nomenclature-citation><tp:taxon-name>
                  <tp:taxon-name-part taxon-name-part-type="genus" reg="Hierodula">Hierodula</tp:taxon-name-part>
                  <tp:taxon-name-part taxon-name-part-type="species" reg="chinensis">chinensis</tp:taxon-name-part>
                </tp:taxon-name><comment>Werner, 1929: <xref ref-type="bibr" rid="B68">Shim et al. 2021a</xref>: 121. Korean record.</comment></tp:nomenclature-citation></tp:nomenclature-citation-list></tp:nomenclature><tp:treatment-sec sec-type="material" id="SECID0E4DCI"><title>Specimens examined.</title><p>[<bold><abbrev xmlns:xlink="http://www.w3.org/1999/xlink" xlink:title="National Institute of Agricultural Sciences Insect Collection" id="ABBRID0EEECI" xlink:type="simple">NASIC</abbrev>] South Korea: <abbrev xmlns:xlink="http://www.w3.org/1999/xlink" xlink:title="Chungcheongbuk-do" id="ABBRID0EIECI" xlink:type="simple">CB</abbrev></bold>: 1 Nymph, Sannam-dong, Seowon-gu, Cheongju-si, 18 VII 2023, <abbrev xmlns:xlink="http://www.w3.org/1999/xlink" xlink:title="National Institute of Agricultural Sciences Insect Collection" id="ABBRID0EMECI" xlink:type="simple">NASIC</abbrev>; <bold><abbrev xmlns:xlink="http://www.w3.org/1999/xlink" xlink:title="Gyeongsangbuk-do" id="ABBRID0ERECI" xlink:type="simple">GB</abbrev></bold>: 1♀, Namtong-dong, Gumi-si 10 X 2023, Jaeil Shim; 1♀, Mangudang park, Hyomok-dong, Daegu-si 29 X 2023, Jaeil Shim; <bold><abbrev xmlns:xlink="http://www.w3.org/1999/xlink" xlink:title="Gyeongsangnam-do" id="ABBRID0EWECI" xlink:type="simple">GN</abbrev></bold>: 2♀, Yonggang-ri, Hwagae-myeon, Hadong-gun, 15 IX 2023, Jaeil Shim; <bold><abbrev xmlns:xlink="http://www.w3.org/1999/xlink" xlink:title="Jeollabuk-do" id="ABBRID0E2ECI" xlink:type="simple">JB</abbrev></bold>: 3♂1♀, Jeonbuk Art Museum, Gui-myeon, Wanju-gun, 9 IX 2018, Jaeil Shim; 1♂, Mt. Moak, Gui-myeon, Wanju-gun, 13 IX 2018, Jaeil Shim; 5♂3♀ Mt. Moak, Gui-myeon, Wanju-gun, 7 IX 2019, Jaeil Shim; 6♀, Jeonbuk Art Museum, Gui-myeon, Wanju-gun, 5 IX 2020, Jaeil Shim; 3♂, Jeonbuk Art Museum, Gui-myeon, Wanju-gun, 19 IX 2020, Jaeil Shim; 5♂2♀, National Institute of Agricultural Sciences, Iseo-myeon, Wanju-gun, 20 IX 2023, Jaeil Shim; <bold><abbrev xmlns:xlink="http://www.w3.org/1999/xlink" xlink:title="Jeollanam-do" id="ABBRID0EAFCI" xlink:type="simple">JN</abbrev></bold>: 2 Nymphs 1♂, Cheongso-ri, Seo-myeon, Suncheon-si, 17 VIII 2019, Jaeil Shim; 2 Nymphs, Haesan-dong, Yeosu-si, 20 VII 2022, Jaeil Shim.</p><fig id="F14" position="float" orientation="portrait"><object-id xmlns:xlink="http://www.w3.org/1999/xlink" content-type="doi" xlink:type="simple">10.3897/zookeys.1206.123355.figures103-114</object-id><object-id xmlns:xlink="http://www.w3.org/1999/xlink" content-type="arpha" xlink:type="simple">24CCF1D0-8BEE-59D1-8E69-E752DF525B7F</object-id><label>Figures 103–114.</label><caption><p>Habitus, head, pronotum, foreleg and hindleg of <italic><tp:taxon-name><tp:taxon-name-part taxon-name-part-type="genus" reg="Hierodula">Hierodula</tp:taxon-name-part><tp:taxon-name-part taxon-name-part-type="species" reg="chinensis">chinensis</tp:taxon-name-part></tp:taxon-name></italic><bold>103</bold> male dorsal aspect <bold>104</bold> female dorsal aspect <bold>105</bold> male face <bold>106</bold> female face <bold>107</bold> male pronotum <bold>108</bold> female pronotum (live specimens) <bold>109</bold> furcasternite (live specimens) <bold>110</bold> foreleg coxa ventral aspect (right: male left: live female) <bold>111</bold> foreleg ventral aspect <bold>112</bold> foreleg interior aspect <bold>113</bold> foreleg dorsal aspect <bold>114</bold> hindleg femur (interior aspect). Red arrows = dark spot of foreleg trochanter. White arrow = dark spot of joint.</p></caption><graphic xmlns:xlink="http://www.w3.org/1999/xlink" xlink:href="zookeys-1206-001_article-123355__-g014.jpg" position="float" orientation="portrait" xlink:type="simple" id="oo_1083995.jpg"><uri content-type="original_file" xlink:type="simple">https://binary.pensoft.net/fig/1083995</uri></graphic></fig><fig id="F15" position="float" orientation="portrait"><object-id xmlns:xlink="http://www.w3.org/1999/xlink" content-type="doi" xlink:type="simple">10.3897/zookeys.1206.123355.figures115-120</object-id><object-id xmlns:xlink="http://www.w3.org/1999/xlink" content-type="arpha" xlink:type="simple">3B7DBF16-646B-583F-974B-45B97CBC0E32</object-id><label>Figures 115–120.</label><caption><p>Wings, male genitalia and ootheca of <italic><tp:taxon-name><tp:taxon-name-part taxon-name-part-type="genus" reg="Hierodula">Hierodula</tp:taxon-name-part><tp:taxon-name-part taxon-name-part-type="species" reg="chinensis">chinensis</tp:taxon-name-part></tp:taxon-name></italic><bold>115</bold> wings of male <bold>116</bold> female forewing stigma <bold>117</bold> male forewing stigma <bold>118</bold> male subgenital plate <bold>119</bold> male genitalia <bold>120</bold> ootheca (left: dorsal aspect right: lateral aspect). Red arrows = stigma.</p></caption><graphic xmlns:xlink="http://www.w3.org/1999/xlink" xlink:href="zookeys-1206-001_article-123355__-g015.jpg" position="float" orientation="portrait" xlink:type="simple" id="oo_1083996.jpg"><uri content-type="original_file" xlink:type="simple">https://binary.pensoft.net/fig/1083996</uri></graphic></fig></tp:treatment-sec><tp:treatment-sec sec-type="description" id="SECID0EYHCI"><title>Description.</title><p>See <xref ref-type="bibr" rid="B68">Shim et al. (2021a)</xref> for detailed diagnosis and description.</p></tp:treatment-sec><tp:treatment-sec sec-type="notes" id="SECID0ECICI"><title>Biological notes.</title><p><italic><tp:taxon-name><tp:taxon-name-part taxon-name-part-type="genus" reg="Hierodula">Hierodula</tp:taxon-name-part><tp:taxon-name-part taxon-name-part-type="species" reg="chinensis">chinensis</tp:taxon-name-part></tp:taxon-name></italic> is sparsely distributed in the Korean peninsula, primarily inhibiting wooded areas with shrubs and tall trees. It typically lives under tree leaves throughout its lifespan and deposits its oothecae on tree branches. Nymphs have the ability to camouflage themselves by folding their abdomens backwards. The first instar nymphs of <italic><tp:taxon-name><tp:taxon-name-part taxon-name-part-type="genus" reg="Hierodula">H.</tp:taxon-name-part><tp:taxon-name-part taxon-name-part-type="species" reg="chinensis">chinensis</tp:taxon-name-part></tp:taxon-name></italic> hatch in early July, with adult mantises typically emerging at the end of August.</p></tp:treatment-sec><tp:treatment-sec sec-type="distribution" id="SECID0E5ICI"><title>Distribution.</title><p>China. Invasive in Japan and South Korea.</p></tp:treatment-sec><tp:treatment-sec sec-type="remarks" id="SECID0EDJCI"><title>Remarks.</title><p><italic><tp:taxon-name><tp:taxon-name-part taxon-name-part-type="genus" reg="Hierodula">Hierodula</tp:taxon-name-part><tp:taxon-name-part taxon-name-part-type="species" reg="chinensis">chinensis</tp:taxon-name-part></tp:taxon-name></italic> was recently reported in the Korean peninsula by <xref ref-type="bibr" rid="B68">Shim et al. (2021a)</xref>. This species was previously recorded in China by <xref ref-type="bibr" rid="B85">Werner (1929)</xref> and Beier (1932) and was recently reported in Japan (<xref ref-type="bibr" rid="B91">Yamasaki et al. 2022</xref>). However, this species has been erroneously confused with <italic><tp:taxon-name><tp:taxon-name-part taxon-name-part-type="genus" reg="Hierodula">H.</tp:taxon-name-part><tp:taxon-name-part taxon-name-part-type="species" reg="membranacea">membranacea</tp:taxon-name-part></tp:taxon-name></italic> Burmeister and <italic><tp:taxon-name><tp:taxon-name-part taxon-name-part-type="genus" reg="Hierodula">H.</tp:taxon-name-part><tp:taxon-name-part taxon-name-part-type="species" reg="macrodentata">macrodentata</tp:taxon-name-part></tp:taxon-name></italic> Wang, Zhou &amp; Zhang, 2020 by some authors, including <xref ref-type="bibr" rid="B80">Tinkham (1937)</xref>, <xref ref-type="bibr" rid="B82">Wang (1993)</xref>, and <xref ref-type="bibr" rid="B92">Zhu et al. (2012)</xref>. Recent studies by <xref ref-type="bibr" rid="B83">Wang et al. (2020)</xref> and <xref ref-type="bibr" rid="B43">Liu et al. (2020)</xref> have provided a redescription of <italic><tp:taxon-name><tp:taxon-name-part taxon-name-part-type="genus" reg="Hierodula">H.</tp:taxon-name-part><tp:taxon-name-part taxon-name-part-type="species" reg="chinensis">chinensis</tp:taxon-name-part></tp:taxon-name></italic>, clarifying its taxonomic status. See <xref ref-type="bibr" rid="B68">Shim et al. (2021a)</xref> for detailed description.</p></tp:treatment-sec><ref-list><ref id="B68"><mixed-citation xmlns:xlink="http://www.w3.org/1999/xlink" xlink:type="simple"><person-group><name name-style="western"><surname>Shim</surname><given-names>J</given-names></name><name name-style="western"><surname>Park</surname><given-names>H</given-names></name><name name-style="western"><surname>Ju</surname><given-names>HJ</given-names></name><name name-style="western"><surname>Song</surname><given-names>JH</given-names></name></person-group> (<year>2021a</year>) <article-title>The giant Asian mantis <italic><tp:taxon-name><tp:taxon-name-part taxon-name-part-type="genus">Hierodula</tp:taxon-name-part><tp:taxon-name-part taxon-name-part-type="species">chinensis</tp:taxon-name-part></tp:taxon-name></italic> Werner (<tp:taxon-name><tp:taxon-name-part taxon-name-part-type="order">Mantodea</tp:taxon-name-part></tp:taxon-name>: <tp:taxon-name><tp:taxon-name-part taxon-name-part-type="family">Mantidae</tp:taxon-name-part></tp:taxon-name>) new to Korea.</article-title><source>Journal of Asia-Pacific Biodiversity</source><volume>14</volume>(<issue>1</issue>): <fpage>121</fpage>–<lpage>126</lpage>. <ext-link xlink:href="10.1016/j.japb.2020.11.001" ext-link-type="doi" xlink:type="simple">https://doi.org/10.1016/j.japb.2020.11.001</ext-link></mixed-citation></ref><ref id="B85"><mixed-citation xmlns:xlink="http://www.w3.org/1999/xlink" xlink:type="simple"><person-group><name name-style="western"><surname>Werner</surname><given-names>F</given-names></name></person-group> (<year>1929</year>) <article-title>Über einige Mantiden aus China (Expedition Stötzner) und andere neue oder seltene Mantiden des Museum Dresden.</article-title><source>Entomologische Zeitung</source><volume>90</volume>: <fpage>74</fpage>–<lpage>78</lpage>. [in German]</mixed-citation></ref><ref id="B91"><mixed-citation xmlns:xlink="http://www.w3.org/1999/xlink" xlink:type="simple"><person-group><name name-style="western"><surname>Yamasaki</surname><given-names>K</given-names></name><name name-style="western"><surname>Schütte</surname><given-names>K</given-names></name><name name-style="western"><surname>Nawa</surname><given-names>T</given-names></name></person-group> (<year>2022</year>) <article-title>New record of Chinese reddish mantis, <italic><tp:taxon-name><tp:taxon-name-part taxon-name-part-type="genus">Hierodula</tp:taxon-name-part><tp:taxon-name-part taxon-name-part-type="species">chinensis</tp:taxon-name-part></tp:taxon-name></italic> Werner, 1929 (<tp:taxon-name><tp:taxon-name-part taxon-name-part-type="order">Mantodea</tp:taxon-name-part></tp:taxon-name>, <tp:taxon-name><tp:taxon-name-part taxon-name-part-type="family">Mantidae</tp:taxon-name-part></tp:taxon-name>) from Japan.</article-title><source>Check List</source><volume>18</volume>(<issue>1</issue>): <fpage>147</fpage>–<lpage>150</lpage>. <ext-link xlink:href="10.15560/18.1.147" ext-link-type="doi" xlink:type="simple">https://doi.org/10.15560/18.1.147</ext-link></mixed-citation></ref><ref id="B80"><mixed-citation xmlns:xlink="http://www.w3.org/1999/xlink" xlink:type="simple"><person-group><name name-style="western"><surname>Tinkham</surname><given-names>ER</given-names></name></person-group> (<year>1937</year>) <article-title>Studies in Chinese <tp:taxon-name><tp:taxon-name-part taxon-name-part-type="family">Mantidae</tp:taxon-name-part></tp:taxon-name> (<tp:taxon-name><tp:taxon-name-part taxon-name-part-type="order">Orthoptera</tp:taxon-name-part></tp:taxon-name>).</article-title><source>Lingnan Science Journal</source><volume>16</volume>: <fpage>481</fpage>–<lpage>499</lpage>.</mixed-citation></ref><ref id="B82"><mixed-citation xmlns:xlink="http://www.w3.org/1999/xlink" xlink:type="simple"><person-group><name name-style="western"><surname>Wang</surname><given-names>TQ</given-names></name></person-group> (<year>1993</year>) Synopsis on the classification of <tp:taxon-name><tp:taxon-name-part taxon-name-part-type="order">Mantodea</tp:taxon-name-part></tp:taxon-name> from China. Shanghai Scientific and Technological, Literature Publishing House, Shanghai.</mixed-citation></ref><ref id="B92"><mixed-citation xmlns:xlink="http://www.w3.org/1999/xlink" xlink:type="simple"><person-group><name name-style="western"><surname>Zhu</surname><given-names>X</given-names></name><name name-style="western"><surname>Wu</surname><given-names>C</given-names></name><name name-style="western"><surname>Yuan</surname><given-names>Q</given-names></name></person-group> (<year>2012</year>) <tp:taxon-name><tp:taxon-name-part taxon-name-part-type="order">Mantodea</tp:taxon-name-part></tp:taxon-name> in China. Xiyuan Publishing House, Beijing.</mixed-citation></ref><ref id="B83"><mixed-citation xmlns:xlink="http://www.w3.org/1999/xlink" xlink:type="simple"><person-group><name name-style="western"><surname>Wang</surname><given-names>Y</given-names></name><name name-style="western"><surname>Zhou</surname><given-names>S</given-names></name><name name-style="western"><surname>Zhang</surname><given-names>Y</given-names></name></person-group> (<year>2020</year>) <article-title>Revision of the genus <italic><tp:taxon-name><tp:taxon-name-part taxon-name-part-type="genus">Hierodula</tp:taxon-name-part></tp:taxon-name></italic> Burmeister (<tp:taxon-name><tp:taxon-name-part taxon-name-part-type="order">Mantodea</tp:taxon-name-part></tp:taxon-name>: <tp:taxon-name><tp:taxon-name-part taxon-name-part-type="family">Mantidae</tp:taxon-name-part></tp:taxon-name>) in China.</article-title><source>Entomotxonomia</source><volume>42</volume>: <fpage>1</fpage>–<lpage>21</lpage>.</mixed-citation></ref><ref id="B43"><mixed-citation xmlns:xlink="http://www.w3.org/1999/xlink" xlink:type="simple"><person-group><name name-style="western"><surname>Liu</surname><given-names>QP</given-names></name><name name-style="western"><surname>Liu</surname><given-names>ZJ</given-names></name><name name-style="western"><surname>Chen</surname><given-names>ZT</given-names></name><name name-style="western"><surname>Yuan</surname><given-names>ZL</given-names></name><name name-style="western"><surname>Shi</surname><given-names>Y</given-names></name></person-group> (<year>2020</year>) <article-title>A new species and two new species records of <tp:taxon-name><tp:taxon-name-part taxon-name-part-type="subfamily">Hierodulinae</tp:taxon-name-part></tp:taxon-name> from China, with a revision of <italic><tp:taxon-name><tp:taxon-name-part taxon-name-part-type="genus">Hierodula</tp:taxon-name-part><tp:taxon-name-part taxon-name-part-type="species">chinensis</tp:taxon-name-part></tp:taxon-name></italic> (<tp:taxon-name><tp:taxon-name-part taxon-name-part-type="order">Mantodea</tp:taxon-name-part></tp:taxon-name>: <tp:taxon-name><tp:taxon-name-part taxon-name-part-type="family">Mantidae</tp:taxon-name-part></tp:taxon-name>).</article-title><source>Oriental Insects</source><volume>55</volume>(<issue>1</issue>): <fpage>99</fpage>–<lpage>118</lpage>. <ext-link xlink:href="10.1080/00305316.2020.1754954" ext-link-type="doi" xlink:type="simple">https://doi.org/10.1080/00305316.2020.1754954</ext-link></mixed-citation></ref></ref-list></tp:taxon-treatment>
