# Supplementary material for: ﻿A taxonomic review of the order Mantodea in Korea based on morphology and DNA barcodes
Source: Zookeys. 2024 Jul 2;1206:1–43. doi: 10.3897/zookeys.1206.123355 (PMC11233986; doi:10.3897/zookeys.1206.123355)
Supplement: XML Treatment for Hierodula patellifera [file zookeys.1206.123355-treatment14.xml]

<!DOCTYPE tp:taxon-treatment
  PUBLIC "-//TaxonX//DTD Taxonomic Treatment Publishing DTD v0 20100105//EN" "tax-treatment-NSO.dtd">
<tp:taxon-treatment xmlns:tp="http://www.plazi.org/taxpub"><tp:treatment-meta><kwd-group><label>Taxon classification</label><kwd>
                <named-content content-type="kingdom">Animalia</named-content>
              </kwd><kwd>
                <named-content content-type="order">Mantodea</named-content>
              </kwd><kwd>
                <named-content content-type="family">Mantidae</named-content>
              </kwd></kwd-group><mixed-citation publication-type="journal"><person-group><name><surname>Shim</surname><given-names>Jaeil</given-names></name><name><surname>Song</surname><given-names>Jeong-Hun</given-names></name></person-group><article-title>﻿A taxonomic review of the order <tp:taxon-name><tp:taxon-name-part taxon-name-part-type="order">Mantodea</tp:taxon-name-part></tp:taxon-name> in Korea based on morphology and DNA barcodes</article-title><source>Zookeys</source><day>02</day><month>07</month><year>2024</year><volume>1206</volume><fpage>1</fpage><lpage>43</lpage><pub-id pub-id-type="doi">10.3897/zookeys.1206.123355</pub-id></mixed-citation></tp:treatment-meta><tp:nomenclature><label>﻿</label><tp:taxon-name>
              <object-id xmlns:xlink="http://www.w3.org/1999/xlink" content-type="arpha" xlink:type="simple">F6B3A483-C8E6-5836-BC0C-50D67CAECB03</object-id>
              <tp:taxon-name-part taxon-name-part-type="genus" reg="Hierodula">Hierodula</tp:taxon-name-part>
              <tp:taxon-name-part taxon-name-part-type="species" reg="patellifera">patellifera</tp:taxon-name-part>
            </tp:taxon-name><tp:taxon-authority>(Audinet-Serville, 1838)</tp:taxon-authority><xref ref-type="fig" rid="F16">Figs 121–132</xref><xref ref-type="fig" rid="F17">, 133–136</xref><tp:nomenclature-citation-list><tp:nomenclature-citation><tp:taxon-name>
                  <tp:taxon-name-part taxon-name-part-type="genus" reg="Mantis">Mantis</tp:taxon-name-part>
                  <tp:taxon-name-part taxon-name-part-type="species" reg="patellifera">patellifera</tp:taxon-name-part>
                </tp:taxon-name><comment>Audinet-Serville, 1838: 185.</comment></tp:nomenclature-citation><tp:nomenclature-citation><tp:taxon-name>
                  <tp:taxon-name-part taxon-name-part-type="genus" reg="Mantis">Mantis</tp:taxon-name-part>
                  <tp:taxon-name-part taxon-name-part-type="species" reg="bipapilla">bipapilla</tp:taxon-name-part>
                </tp:taxon-name><comment>Audinet-Serville, 1838: 188.</comment></tp:nomenclature-citation><tp:nomenclature-citation><tp:taxon-name>
                  <tp:taxon-name-part taxon-name-part-type="genus" reg="Hierodula">Hierodula</tp:taxon-name-part>
                  <tp:taxon-name-part taxon-name-part-type="species" reg="assamensis">assamensis</tp:taxon-name-part>
                </tp:taxon-name><comment><xref ref-type="bibr" rid="B47">Mukherjee et al., 1995</xref>: 185.</comment></tp:nomenclature-citation><tp:nomenclature-citation><tp:taxon-name>
                  <tp:taxon-name-part taxon-name-part-type="genus" reg="Hierodula">Hierodula</tp:taxon-name-part>
                  <tp:taxon-name-part taxon-name-part-type="species" reg="manillensis">manillensis</tp:taxon-name-part>
                </tp:taxon-name><comment>Saussure, 1870: 233.</comment></tp:nomenclature-citation><tp:nomenclature-citation><tp:taxon-name>
                  <tp:taxon-name-part taxon-name-part-type="genus" reg="Hierodula">Hierodula</tp:taxon-name-part>
                  <tp:taxon-name-part taxon-name-part-type="species" reg="raptoria">raptoria</tp:taxon-name-part>
                </tp:taxon-name><comment>Stål, 1877: 38.</comment></tp:nomenclature-citation><tp:nomenclature-citation><tp:taxon-name>
                  <tp:taxon-name-part taxon-name-part-type="genus" reg="Hierodula">Hierodula</tp:taxon-name-part>
                  <tp:taxon-name-part taxon-name-part-type="species" reg="dispar">dispar</tp:taxon-name-part>
                </tp:taxon-name><comment>Kirby, 1900: 146.</comment></tp:nomenclature-citation><tp:nomenclature-citation><tp:taxon-name>
                  <tp:taxon-name-part taxon-name-part-type="genus" reg="Hierodula">Hierodula</tp:taxon-name-part>
                  <tp:taxon-name-part taxon-name-part-type="species" reg="saussurei">saussurei</tp:taxon-name-part>
                </tp:taxon-name><comment>Kirby, 1904: 245.</comment></tp:nomenclature-citation><tp:nomenclature-citation><tp:taxon-name>
                  <tp:taxon-name-part taxon-name-part-type="genus" reg="Hierodula">Hierodula</tp:taxon-name-part>
                  <tp:taxon-name-part taxon-name-part-type="species" reg="manillana">manillana</tp:taxon-name-part>
                </tp:taxon-name><comment>Giglio-Tos, 1912: 96.</comment></tp:nomenclature-citation><tp:nomenclature-citation><tp:taxon-name><tp:taxon-name-part taxon-name-part-type="genus" reg="Hierodula">Hierodula</tp:taxon-name-part> (<tp:taxon-name-part taxon-name-part-type="subgenus" reg="Hierodula">Hierodula</tp:taxon-name-part>) <tp:taxon-name-part taxon-name-part-type="species" reg="manillana">manillana</tp:taxon-name-part></tp:taxon-name><comment>Giglio-Tos, 1927: 448.</comment></tp:nomenclature-citation><tp:nomenclature-citation><tp:taxon-name>
                  <tp:taxon-name-part taxon-name-part-type="genus" reg="Hierodula">Hierodula</tp:taxon-name-part>
                  <tp:taxon-name-part taxon-name-part-type="species" reg="yunnanensis">yunnanensis</tp:taxon-name-part>
                </tp:taxon-name><comment>Wang, 1993: 137.</comment></tp:nomenclature-citation><tp:nomenclature-citation><tp:taxon-name>
                  <tp:taxon-name-part taxon-name-part-type="genus" reg="Hierodula">Hierodula</tp:taxon-name-part>
                  <tp:taxon-name-part taxon-name-part-type="species" reg="xishaensis">xishaensis</tp:taxon-name-part>
                </tp:taxon-name><comment>Wang, 1993: 140.</comment></tp:nomenclature-citation><tp:nomenclature-citation><tp:taxon-name>
                  <tp:taxon-name-part taxon-name-part-type="genus" reg="Hierodula">Hierodula</tp:taxon-name-part>
                  <tp:taxon-name-part taxon-name-part-type="species" reg="multispina">multispina</tp:taxon-name-part>
                </tp:taxon-name><comment>Wang, 1993: 141.</comment></tp:nomenclature-citation><tp:nomenclature-citation><tp:taxon-name>
                  <tp:taxon-name-part taxon-name-part-type="genus" reg="Hierodula">Hierodula</tp:taxon-name-part>
                  <tp:taxon-name-part taxon-name-part-type="species" reg="daqinshanensis">daqinshanensis</tp:taxon-name-part>
                </tp:taxon-name><comment>Wang, 1993: 143.</comment></tp:nomenclature-citation><tp:nomenclature-citation><tp:taxon-name>
                  <tp:taxon-name-part taxon-name-part-type="genus" reg="Hierodula">Hierodula</tp:taxon-name-part>
                  <tp:taxon-name-part taxon-name-part-type="species" reg="patellifera">patellifera</tp:taxon-name-part>
                </tp:taxon-name><comment>(Audinet-Serville, 1838): <xref ref-type="bibr" rid="B28">Jeon et al. 1999</xref>: 226 (South Korea); <xref ref-type="bibr" rid="B30">Kim 2010</xref>: 31; <xref ref-type="bibr" rid="B31">Kim 2021</xref>: 65; <xref ref-type="bibr" rid="B69">Shim et al. 2021b</xref>: 149. Korean record.</comment></tp:nomenclature-citation></tp:nomenclature-citation-list></tp:nomenclature><tp:treatment-sec sec-type="material" id="SECID0ENTCI"><title>Specimens examined.</title><p>[<bold><abbrev xmlns:xlink="http://www.w3.org/1999/xlink" xlink:title="National Institute of Agricultural Sciences Insect Collection" id="ABBRID0EUTCI" xlink:type="simple">NASIC</abbrev>] South Korea: <abbrev xmlns:xlink="http://www.w3.org/1999/xlink" xlink:title="Gyeonggi-do" id="ABBRID0EYTCI" xlink:type="simple">GG</abbrev></bold>: 1♀, Seodun-dong, Suwon-si, 2 IX 1999, Taewoo Kim; 1♂, Seodun-dong, Suwon-si, 13 IV–17 VIII 2001, Taewoo Kim (reared); 4♂1♀, SETEC, Daechi-dong, Gangnam-gu, Seoul, 8 VI 2023, Jaeil Shim (reared from nymph); <bold><abbrev xmlns:xlink="http://www.w3.org/1999/xlink" xlink:title="Chungcheongbuk-do" id="ABBRID0E4TCI" xlink:type="simple">CB</abbrev></bold>: 1♂5♀, Parking area of Cheongju Airport, Ipsang-ri, Naesu-eup, Cheongwon-gu, Cheongju-si, 15 IX 2023, Jaeil Shim; <bold><abbrev xmlns:xlink="http://www.w3.org/1999/xlink" xlink:title="Chungcheongnam-do" id="ABBRID0ECUCI" xlink:type="simple">CN</abbrev></bold>: 1♂, Rest area, Geumsan-gun, 10 IX 2013, Haechul Park; 1♂, Mt. Gubong, Gwanjeo-dong, Seo-gu, Daejeon, 1 IX 2014, Taekyu Kim; 1♀, Chungnam Nat. Univ., Yuseong-gu, Daejeon, 27 IX 2015, Taeman Han; 4♂2♀, Samsong-ri, Haemi-myeon, Seosan-si, 24 IV 2023, Jaeil Shim (reared from oothecae); 4♂9♀, Chungnam Nat. Univ., Yuseong-gu, Daejeon-si, 19 VIII 2023, Jaeil Shim; <bold><abbrev xmlns:xlink="http://www.w3.org/1999/xlink" xlink:title="Gyeongsangbuk-do" id="ABBRID0EHUCI" xlink:type="simple">GB</abbrev></bold>: 2♀, Street near Gomo station (Gomo-ro), Suseong-gu, Daegu, 14 IX 2019, Jaeil Shim; 8♀, Hyomok Elementary Scholl, Hyomok-dong, Daegu-si 29 X 2023, Jaeil Shim; <bold><abbrev xmlns:xlink="http://www.w3.org/1999/xlink" xlink:title="Gyeongsangnam-do" id="ABBRID0EMUCI" xlink:type="simple">GN</abbrev></bold>: 1♀, Mt. Mang, Island Geojedo, Geoje-si, 23 VII 2019, Jun-Gi Lee, Jun-Ho Lee; <bold><abbrev xmlns:xlink="http://www.w3.org/1999/xlink" xlink:title="Jeollabuk-do" id="ABBRID0ERUCI" xlink:type="simple">JB</abbrev></bold>: 2♂2♀, Jeonbuk Nat. Univ., Jeonju-si, 21 VIII 2017, Jaeil Shim; 3♀, National Institute of Agricultural Sciences, Iseo-myeon, Wanju-gun, 4 VII 2018, Jaeil Shim (reared from nymph); 2♂, Jangsu-eup, Jangsu-gun, 5 IX 2019, Jaeil Shim; 2♂3♀, Mt. Moak, Gui-myeon, Wanju-gun, 7 IX 2019, Jaeil Shim; 2♂, Jeonbuk Art Museum, Gui-myeon, Wanju-gun, 21 IX 2019, Jaeil Shim; 4♂6♀, Jeonbuk Art Museum, Gui-myeon, Wanju-gun, 22 IX 2019, Jaeil Shim; 2♂10♀, Iseo-myeon, Wanju-gun, 10 IX 2021, Jaeil Shim; : 5♂3♀, Eunpa Lake, Gunsan-si, VI 2022, Jaeil Shim, JuHyeong Sohn (reared from nymph); 2♀, Byeonsan-myeon, Buan-gun, VIII 2022, Jeonbuk Jaeil Shim; 1♂1♀, Hyangga-ro, Pungsan-myeon, Sunchang-gun, 26 VII 2023, Jaeil Shim (reared from nymph); <bold><abbrev xmlns:xlink="http://www.w3.org/1999/xlink" xlink:title="Jeollanam-do" id="ABBRID0EWUCI" xlink:type="simple">JN</abbrev></bold>: 1♂1♀, Near the Korea Coast Guard Academy (KCGA), Yeosu-si, 1 IX 2019, Byeongmin Jeong; 1♂1♀, Dal-dong, Mokpo-si, VIII 2020, Jaeil Shim; <bold><abbrev xmlns:xlink="http://www.w3.org/1999/xlink" xlink:title="Jeju-do" id="ABBRID0E2UCI" xlink:type="simple">JJ</abbrev></bold>: 1♀, Jeju Airport, Jeju-si, Jeju-do, 22 IX 2023, Jaeil Shim; 1♂3♀, Donnaeko, Seogwipo-si, Jeju-do, 22 IX 2023, Jaeil Shim; <bold>Guam</bold>: 1♀, Guam, USA, 19 VII 2017, Yeong-Hun Kim; <bold>Japan</bold>: 1♂1♀, Yanabaru, Okinawa, Japan, 1–4 I 2020, Wonjun Sung; <bold>Java</bold>: 1♂1♀, Mt. Argopuro, East Java, Indonesia, V 2019, Jaeil Shim (purchase) <bold>Vietnam</bold>: 1♂, Quang Trung, Bao Loc, Lam Dong, 20 II 2012, Lam Dong Agro-Foresty Research and Experiment Center.</p><fig id="F16" position="float" orientation="portrait"><object-id xmlns:xlink="http://www.w3.org/1999/xlink" content-type="doi" xlink:type="simple">10.3897/zookeys.1206.123355.figures121-132</object-id><object-id xmlns:xlink="http://www.w3.org/1999/xlink" content-type="arpha" xlink:type="simple">A1183896-1EB8-5B59-80A1-8D958EFFF970</object-id><label>Figures 121–132.</label><caption><p>Habitus, head, pronotum and foreleg of <italic><tp:taxon-name><tp:taxon-name-part taxon-name-part-type="genus" reg="Hierodula">Hierodula</tp:taxon-name-part><tp:taxon-name-part taxon-name-part-type="species" reg="patellifera">patellifera</tp:taxon-name-part></tp:taxon-name></italic><bold>121</bold> male dorsal aspect <bold>122</bold> female dorsal aspect <bold>123</bold> male face <bold>124</bold> female face <bold>125</bold> male pronotum (small sized) <bold>126</bold> male pronotum (large sized) <bold>127</bold> female pronotum <bold>128</bold> ventral aspect of foreleg and furcasternite (live specimens) <bold>129</bold> foreleg coxa ventral aspect (right: female with 4 forecoxal spines left: male with 2 forecoxal spines) <bold>130</bold> foreleg ventral aspect <bold>131</bold> foreleg interior aspect <bold>132</bold> foreleg dorsal aspect.</p></caption><graphic xmlns:xlink="http://www.w3.org/1999/xlink" xlink:href="zookeys-1206-001_article-123355__-g016.jpg" position="float" orientation="portrait" xlink:type="simple" id="oo_1083997.jpg"><uri content-type="original_file" xlink:type="simple">https://binary.pensoft.net/fig/1083997</uri></graphic></fig></tp:treatment-sec><tp:treatment-sec sec-type="redescription" id="SECID0EXWCI"><title>Redescription.</title><p><bold><italic>Measurements</italic> (mm)</bold>: Total length (vertex to tip of abdomen) ♂ 44.3–57.8, ♀ 54.3–74.2; head width ♂ 6.6–7.5, ♀ 8.4–9.7; head length ♂ 5.1–5.7, ♀ 7.3–8.1; pronotum width ♂ 5.1–6.0, ♀ 6.7–8.6; pronotum length ♂ 12.9–15.1, ♀ 16.1–20.2; forewing (tegmina) length ♂ 33.8–40.9, ♀ 36.8–47.5. <bold>Male</bold> (Figs <xref ref-type="fig" rid="F16">121</xref>, <xref ref-type="fig" rid="F16">123</xref>, <xref ref-type="fig" rid="F16">125–126</xref>, <xref ref-type="fig" rid="F16">129</xref>, <xref ref-type="fig" rid="F17">133–135</xref>). Medium to large sized, body robust. <bold><italic>Coloration</italic></bold> (Fig. <xref ref-type="fig" rid="F16">121</xref>): Bright green to green or bright brown to darkish brown. <bold><italic>Head</italic></bold> (Fig. <xref ref-type="fig" rid="F16">123</xref>): Triangular. Head width 1.3× as long as length. Vertex flat. Compound eye globular, inverse drop-shaped. Ocelli large, oblong. Antenna filiform; length nearly 1.2× as long as pronotum. Lower frons with two very weakly protruding parallel vertical ridges, lower frons width 1.5× as long as height. Epistomal sulcus transverse. Lateral margin of compound eye, mandible, and gena yellow. In live specimens, labrum posterior margin orangish. <bold><italic>Prothorax</italic></bold> (Figs <xref ref-type="fig" rid="F16">125</xref>, <xref ref-type="fig" rid="F16">126</xref>): Pronotum short, clavate, flatted dorso-ventrally; pronotum dorsal surface smooth and covered in waxy secretion; pronotum length 2.5× maximum width. Prozone lateral margin with numerous denticles. Metazone lateral margin weakly expanded. Medial keel very weakly protruding. Furcasternite (Fig. <xref ref-type="fig" rid="F16">128</xref>) with two thick transverse and purple markings, larger one at furcasternite medial area and smaller one at posterior one-fourth of furcasternite. <bold><italic>Forelegs</italic> (<italic>Prothoracic legs</italic>)</bold> (Figs <xref ref-type="fig" rid="F16">128–132</xref>): Coxa dorsal margin (Figs <xref ref-type="fig" rid="F16">128</xref>, <xref ref-type="fig" rid="F16">129</xref>) with 2–5 large spines, rounded triangular or round tooth-like shape, yellow; occasionally 1–3 very minute, white, blunt spines located between large spines. Dorsal and ventral coxal lobes continuous, lacking space between them. Spination formula (Figs <xref ref-type="fig" rid="F16">130–132</xref>): <abbrev xmlns:xlink="http://www.w3.org/1999/xlink" xlink:title="anteroventral tibial spines" id="ABBRID0ELZCI" xlink:type="simple">Avts</abbrev> = 13–15; <abbrev xmlns:xlink="http://www.w3.org/1999/xlink" xlink:title="posteroventral tibial spines" id="ABBRID0EPZCI" xlink:type="simple">Pvts</abbrev> = 10–12; <abbrev xmlns:xlink="http://www.w3.org/1999/xlink" xlink:title="anteroventral femoral spines" id="ABBRID0ETZCI" xlink:type="simple">Avfs</abbrev> = 14–16; <abbrev xmlns:xlink="http://www.w3.org/1999/xlink" xlink:title="posteroventral femoral spines" id="ABBRID0EXZCI" xlink:type="simple">Pvfs</abbrev> = 4; <abbrev xmlns:xlink="http://www.w3.org/1999/xlink" xlink:title="discoidal spines of forefemur" id="ABBRID0E2ZCI" xlink:type="simple">Ds</abbrev> = 4. In 15 <abbrev xmlns:xlink="http://www.w3.org/1999/xlink" xlink:title="anteroventral femoral spines" id="ABBRID0E6ZCI" xlink:type="simple">Avfs</abbrev> (Figs <xref ref-type="fig" rid="F16">130</xref>, <xref ref-type="fig" rid="F16">131</xref>): spines 2, 4, 6, 8, 10, 12 and 15 size larger than remaining <abbrev xmlns:xlink="http://www.w3.org/1999/xlink" xlink:title="anteroventral femoral spines" id="ABBRID0EL1CI" xlink:type="simple">Avfs</abbrev>; spines 1, 2, 4, 6, 8, 10 and 12 black. <abbrev xmlns:xlink="http://www.w3.org/1999/xlink" xlink:title="discoidal spines of forefemur" id="ABBRID0EP1CI" xlink:type="simple">Ds</abbrev> (Fig. <xref ref-type="fig" rid="F16">130</xref>) 1–3 interior surface black. Tarsomere distal end black. <bold><italic>Meso- and metathorax and their legs</italic></bold>: Mesothorax sternite anterior area with purple pattern. Meso- and metathoracic legs simple, long, and slender. Tarsi 5-segmented. First tarsomere of midleg slightly shorter than remaining segments combined, first tarsomere of hindleg slightly longer than remaining segments combined. <bold><italic>Wings</italic></bold> (Figs <xref ref-type="fig" rid="F16">121</xref>, <xref ref-type="fig" rid="F17">133</xref>): Forewing completely surpassing end of abdomen; costal area thick, discoidal area transparent; discoidal area occasionally with brightly colored (yellow, beige, brown) mottled pattern. Stigma (Fig. <xref ref-type="fig" rid="F17">133</xref>) triangular, white to whitish yellow; rimmed with dark pattern. Hindwing hyaline. <bold><italic>Abdomen</italic></bold>: Fusiform. Tergites bright yellow to green. Cerci setose, not flattened, with 17 or 18 segments. Male subgenital plate (coxosternite IX) (Fig. <xref ref-type="fig" rid="F17">134</xref>) irregularly rhomboidal; inter-stylar margin slightly convex and protruding dorsally, margin with 14–20 black spines; ventral surface of subgenital plate with numerous setae; left margin with 41–56 black spines, right margin with 16–28 black spines. Styli rather short. <bold><italic>Male genitalia</italic></bold> (Fig. <xref ref-type="fig" rid="F17">135</xref>): Pia sclerotized and weakly wrinkled; <abbrev xmlns:xlink="http://www.w3.org/1999/xlink" xlink:title="posterior lobe of right phallomere" id="ABBRID0EX2CI" xlink:type="simple">fda</abbrev> triangular; <abbrev xmlns:xlink="http://www.w3.org/1999/xlink" xlink:title="medial arm process of right phallomere" id="ABBRID0E22CI" xlink:type="simple">maa</abbrev> short and stout, surface covered by minute spines. Left phallomere (Fig. <xref ref-type="fig" rid="F17">135</xref>) with elongate and curved <abbrev xmlns:xlink="http://www.w3.org/1999/xlink" xlink:title="elongated process of left phallomere, titillator" id="ABBRID0ED3CI" xlink:type="simple">paa</abbrev>, its surface smooth, distal area curved dorso-laterally, apex round; <abbrev xmlns:xlink="http://www.w3.org/1999/xlink" xlink:title="anterior process of left phallomere" id="ABBRID0EH3CI" xlink:type="simple">afa</abbrev> (<abbrev xmlns:xlink="http://www.w3.org/1999/xlink" xlink:title="anterior lobe of phalloid apophysis" id="ABBRID0EL3CI" xlink:type="simple">aafa</abbrev>+<abbrev xmlns:xlink="http://www.w3.org/1999/xlink" xlink:title="posterior lobe of phalloid apophysis" id="ABBRID0EP3CI" xlink:type="simple">pafa</abbrev>) weakly sclerotized, wide trapezoidal, surface densely covered in minute denticles; anterior margin area of <abbrev xmlns:xlink="http://www.w3.org/1999/xlink" xlink:title="anterior process of left phallomere" id="ABBRID0ET3CI" xlink:type="simple">afa</abbrev>, basal one-third with stout dark decumbent projection (<abbrev xmlns:xlink="http://www.w3.org/1999/xlink" xlink:title="anterior lobe of phalloid apophysis" id="ABBRID0EX3CI" xlink:type="simple">aafa</abbrev>); on dorsal surface of <abbrev xmlns:xlink="http://www.w3.org/1999/xlink" xlink:title="anterior process of left phallomere" id="ABBRID0E23CI" xlink:type="simple">afa</abbrev> with long longitudinal groove; posterior apex mostly rounded; <abbrev xmlns:xlink="http://www.w3.org/1999/xlink" xlink:title="posterior membranous lobe of left phallomere" id="ABBRID0E63CI" xlink:type="simple">loa</abbrev> membranous, weakly humped; <abbrev xmlns:xlink="http://www.w3.org/1999/xlink" xlink:title="a sclerite of left phallomere, mostly spoon-shaped" id="ABBRID0ED4CI" xlink:type="simple">L4B</abbrev> curved spoon-shaped. Ventral phallomere (Fig. <xref ref-type="fig" rid="F17">135</xref>) irregular rhomboidal; <abbrev xmlns:xlink="http://www.w3.org/1999/xlink" xlink:title="lateral secondary distal process" id="ABBRID0EL4CI" xlink:type="simple">sdpl</abbrev> hardly sclerotized, spear and hook-like in shape, curved at basal one-sixth by little more than 90°, remaining distal area long and straight. <bold>Female</bold> (Figs <xref ref-type="fig" rid="F16">122</xref>, <xref ref-type="fig" rid="F16">124</xref>, <xref ref-type="fig" rid="F16">127</xref>–<xref ref-type="fig" rid="F17">133</xref>). Similar to male, with following differences. Body (Fig. <xref ref-type="fig" rid="F16">122</xref>) robust. <bold><italic>Head</italic></bold> (Fig. <xref ref-type="fig" rid="F16">124</xref>): Vertex slightly convex. Head width 1.1 to 1.2× as long as length. Ocelli smaller than male. Antenna slightly shorter than pronotum. Lower frons width 1.3–1.4× as long as height. <bold><italic>Prothorax</italic></bold> (Fig. <xref ref-type="fig" rid="F16">127</xref>): Pronotum length 2.3–2.4× as long as maximum width; lateral margin with numerous denticles. Medial keel protruding. <bold><italic>Forelegs</italic> (<italic>Prothoracic legs</italic>)</bold> (Figs <xref ref-type="fig" rid="F16">128–132</xref>): Large forecoxal spines more pronounced than in male. Number of <abbrev xmlns:xlink="http://www.w3.org/1999/xlink" xlink:title="anteroventral femoral spines" id="ABBRID0E45CI" xlink:type="simple">Avfs</abbrev> = 14–17. <bold><italic>Wings</italic></bold> (Figs <xref ref-type="fig" rid="F16">122</xref>, <xref ref-type="fig" rid="F17">133</xref>): Forewing occasionally reaching end of abdomen. <bold>Ootheca</bold> (Fig. <xref ref-type="fig" rid="F17">136</xref>). <bold><italic>Measurements</italic> (mm)</bold>: Length 21.4–29.0; maximum width 11.2–15.6; maximum height 11.3–13.5; length of emergence area 15.1–21.3; width of emergence area 3.0–3.9. <bold><italic>Identification</italic></bold>: Oblong, nearly elliptical (mostly dorso-ventrally compressed) in cross-section. Ootheca attached to flat substrate by ventral surface or fully encircling substrate such as sticks. External wall (Fig. <xref ref-type="fig" rid="F17">136</xref>) dark green to brown. External coating comes off easily in the wild, colored beige. Exhibiting ~ 15–27 egg chambers clearly delimited by visible slightly curved lips. Distal end of ootheca truncate and surface rough.</p><fig id="F17" position="float" orientation="portrait"><object-id xmlns:xlink="http://www.w3.org/1999/xlink" content-type="doi" xlink:type="simple">10.3897/zookeys.1206.123355.figures133-136</object-id><object-id xmlns:xlink="http://www.w3.org/1999/xlink" content-type="arpha" xlink:type="simple">2184DA3F-C36F-50BB-9E1A-E24D6A400BEA</object-id><label>Figures 133–136.</label><caption><p>Wings, male genitalia and ootheca of <italic><tp:taxon-name><tp:taxon-name-part taxon-name-part-type="genus" reg="Hierodula">Hierodula</tp:taxon-name-part><tp:taxon-name-part taxon-name-part-type="species" reg="patellifera">patellifera</tp:taxon-name-part></tp:taxon-name></italic><bold>133</bold> stigma of forewing (3 variations) <bold>134</bold> male subgenital plate <bold>135</bold> male genitalia (small box = variation of <abbrev xmlns:xlink="http://www.w3.org/1999/xlink" xlink:title="anterior process of left phallomere" id="ABBRID0EWADI" xlink:type="simple">afa</abbrev>) <bold>136</bold> ootheca (left: dorsal aspect right: lateral aspect). Red arrows = stigma.</p></caption><graphic xmlns:xlink="http://www.w3.org/1999/xlink" xlink:href="zookeys-1206-001_article-123355__-g017.jpg" position="float" orientation="portrait" xlink:type="simple" id="oo_1083998.jpg"><uri content-type="original_file" xlink:type="simple">https://binary.pensoft.net/fig/1083998</uri></graphic></fig></tp:treatment-sec><tp:treatment-sec sec-type="notes" id="SECID0EBBDI"><title>Biological notes.</title><p><italic><tp:taxon-name><tp:taxon-name-part taxon-name-part-type="genus" reg="Hierodula">Hierodula</tp:taxon-name-part><tp:taxon-name-part taxon-name-part-type="species" reg="patellifera">patellifera</tp:taxon-name-part></tp:taxon-name></italic> occurs throughout the Korean peninsula. This species is well-adapted to urban and suburban environments, and can be easily found near mountains, expressway rest areas, and parks. It typically lives under tree leaves throughout its life cycle and lays its oothecae on tree branches, trunks, and building walls near trees. Nymphs fold their abdomens back to camouflage themselves. First instar nymphs hatch in early June and adult mantises emerge in mid-August.</p></tp:treatment-sec><tp:treatment-sec sec-type="distribution" id="SECID0ESBDI"><title>Distribution.</title><p>China, Guam, India, Japan, Java, New Guinea, Philippines, Sumba, Taiwan, Thailand, Vietnam, Korea. Invasive in France, Italy, and Hawaii.</p></tp:treatment-sec><tp:treatment-sec sec-type="remarks" id="SECID0EXBDI"><title>Remarks.</title><p><italic><tp:taxon-name><tp:taxon-name-part taxon-name-part-type="genus" reg="Hierodula">Hierodula</tp:taxon-name-part><tp:taxon-name-part taxon-name-part-type="species" reg="patellifera">patellifera</tp:taxon-name-part></tp:taxon-name></italic> is a widely distributed species (<xref ref-type="bibr" rid="B19">Ehrmann and Borer 2015</xref>; <xref ref-type="bibr" rid="B56">Patel and Singh 2016</xref>; <xref ref-type="bibr" rid="B66">Shcherbakov and Anisyutkin 2018</xref>; <xref ref-type="bibr" rid="B3">Battiston et al. 2019</xref>; <xref ref-type="bibr" rid="B46">Moulin 2020</xref>). The species exhibits a high degree of morphological variation, which has led to the recognition of numerous synonyms (<xref ref-type="bibr" rid="B2">Audinet-Serville 1838</xref>; <xref ref-type="bibr" rid="B82">Wang 1993</xref>, <xref ref-type="bibr" rid="B65">Schwarz et al. 2018</xref>). Morphological variation, including differences in the number of forecoxal spines, and shapes of forewing stigma and <abbrev xmlns:xlink="http://www.w3.org/1999/xlink" xlink:title="anterior process of left phallomere" id="ABBRID0EIDDI" xlink:type="simple">afa</abbrev>, have been observed among <italic><tp:taxon-name><tp:taxon-name-part taxon-name-part-type="genus" reg="Hierodula">H.</tp:taxon-name-part><tp:taxon-name-part taxon-name-part-type="species" reg="patellifera">patellifera</tp:taxon-name-part></tp:taxon-name></italic> populations, including those in Korea. <xref ref-type="bibr" rid="B69">Shim et al. (2021b)</xref> discuss the challenges of species delimitation in <italic><tp:taxon-name><tp:taxon-name-part taxon-name-part-type="genus" reg="Hierodula">H.</tp:taxon-name-part><tp:taxon-name-part taxon-name-part-type="species" reg="patellifera">patellifera</tp:taxon-name-part></tp:taxon-name></italic> in detail and emphasize the need for a comprehensive analysis of both morphological and molecular data to resolve taxonomic uncertainties.</p></tp:treatment-sec><ref-list><ref id="B47"><mixed-citation xmlns:xlink="http://www.w3.org/1999/xlink" xlink:type="simple"><person-group><name name-style="western"><surname>Mukherjee</surname><given-names>TK</given-names></name><name name-style="western"><surname>Ghosh</surname><given-names>AK</given-names></name><name name-style="western"><surname>Hazra</surname><given-names>AK</given-names></name></person-group> (<year>1995</year>) <article-title>The mantid fauna of India (<tp:taxon-name><tp:taxon-name-part taxon-name-part-type="class">Insecta</tp:taxon-name-part></tp:taxon-name>: <tp:taxon-name><tp:taxon-name-part taxon-name-part-type="order">Mantodea</tp:taxon-name-part></tp:taxon-name>).</article-title><source>Oriental Insects</source><volume>29</volume>(<issue>1</issue>): <fpage>185</fpage>–<lpage>358</lpage>. <ext-link xlink:href="10.1080/00305316.1995.10433744" ext-link-type="doi" xlink:type="simple">https://doi.org/10.1080/00305316.1995.10433744</ext-link></mixed-citation></ref><ref id="B28"><mixed-citation xmlns:xlink="http://www.w3.org/1999/xlink" xlink:type="simple"><person-group><name name-style="western"><surname>Jeon</surname><given-names>JB</given-names></name><name name-style="western"><surname>Lee</surname><given-names>SH</given-names></name><name name-style="western"><surname>Lee</surname><given-names>SM</given-names></name></person-group> (<year>1999</year>) <article-title>Notes on the Praying Mantids (<tp:taxon-name><tp:taxon-name-part taxon-name-part-type="order">Mantodea</tp:taxon-name-part></tp:taxon-name>) in Korea.</article-title><source><tp:taxon-name><tp:taxon-name-part taxon-name-part-type="class">Insecta</tp:taxon-name-part></tp:taxon-name> Koreana</source><volume>16</volume>: <fpage>225</fpage>–<lpage>229</lpage>.</mixed-citation></ref><ref id="B30"><mixed-citation xmlns:xlink="http://www.w3.org/1999/xlink" xlink:type="simple"><person-group><name name-style="western"><surname>Kim</surname><given-names>TW</given-names></name></person-group> (<year>2010</year>) <source><tp:taxon-name><tp:taxon-name-part taxon-name-part-type="superorder">Dictyoptera</tp:taxon-name-part></tp:taxon-name>. In: Paek MK (Ed.) Checklist of Korean Insects.</source><publisher-name>Nature and Ecology</publisher-name>, <publisher-loc>Seoul</publisher-loc>, <size units="page">31 pp</size>.</mixed-citation></ref><ref id="B31"><mixed-citation xmlns:xlink="http://www.w3.org/1999/xlink" xlink:type="simple"><person-group><name name-style="western"><surname>Kim</surname><given-names>TW</given-names></name></person-group> (<year>2021</year>) <source><tp:taxon-name><tp:taxon-name-part taxon-name-part-type="order">Mantodea</tp:taxon-name-part></tp:taxon-name>. In: Park JK, Lee JE et al. (Eds) Checklist of Insects from Korea. Korean Society of Applied Entomology &amp; The Entomological Society of Korea.</source><publisher-name>Paper and Pencil</publisher-name>, <publisher-loc>Daegu</publisher-loc>, <size units="page">65 pp</size>.</mixed-citation></ref><ref id="B69"><mixed-citation xmlns:xlink="http://www.w3.org/1999/xlink" xlink:type="simple"><person-group><name name-style="western"><surname>Shim</surname><given-names>J</given-names></name><name name-style="western"><surname>Park</surname><given-names>H</given-names></name><name name-style="western"><surname>Kim</surname><given-names>S</given-names></name><name name-style="western"><surname>Ju</surname><given-names>HJ</given-names></name><name name-style="western"><surname>Song</surname><given-names>JH</given-names></name></person-group> (<year>2021b</year>) <article-title>Species delimitation of the praying mantis <italic><tp:taxon-name><tp:taxon-name-part taxon-name-part-type="genus">Hierodula</tp:taxon-name-part><tp:taxon-name-part taxon-name-part-type="species">patellifera</tp:taxon-name-part></tp:taxon-name></italic> (Audinet-Serville) based on morphological and molecular characters (<tp:taxon-name><tp:taxon-name-part taxon-name-part-type="order">Mantodea</tp:taxon-name-part></tp:taxon-name>: <tp:taxon-name><tp:taxon-name-part taxon-name-part-type="family">Mantidae</tp:taxon-name-part></tp:taxon-name>).</article-title><source>Zootaxa</source><volume>4951</volume>(<issue>1</issue>): <fpage>147</fpage>–<lpage>158</lpage>. <ext-link xlink:href="10.11646/zootaxa.4951.1.7" ext-link-type="doi" xlink:type="simple">https://doi.org/10.11646/zootaxa.4951.1.7</ext-link></mixed-citation></ref><ref id="B19"><mixed-citation xmlns:xlink="http://www.w3.org/1999/xlink" xlink:type="simple"><person-group><name name-style="western"><surname>Ehrmann</surname><given-names>R</given-names></name><name name-style="western"><surname>Borer</surname><given-names>M</given-names></name></person-group> (<year>2015</year>) <article-title><tp:taxon-name><tp:taxon-name-part taxon-name-part-type="order">Mantodea</tp:taxon-name-part></tp:taxon-name> (<tp:taxon-name><tp:taxon-name-part taxon-name-part-type="class">Insecta</tp:taxon-name-part></tp:taxon-name>) of Nepal: An annotated checklist.</article-title><source>Biodiversität und Naturausstattung im Himalaya</source><volume>5</volume>: <fpage>227</fpage>–<lpage>274</lpage>.</mixed-citation></ref><ref id="B56"><mixed-citation xmlns:xlink="http://www.w3.org/1999/xlink" xlink:type="simple"><person-group><name name-style="western"><surname>Patel</surname><given-names>S</given-names></name><name name-style="western"><surname>Singh</surname><given-names>R</given-names></name></person-group> (<year>2016</year>) <article-title>Updated checklist and distribution of <tp:taxon-name><tp:taxon-name-part taxon-name-part-type="family">Mantidae</tp:taxon-name-part></tp:taxon-name> (<tp:taxon-name><tp:taxon-name-part taxon-name-part-type="order">Mantodea</tp:taxon-name-part></tp:taxon-name>: <tp:taxon-name><tp:taxon-name-part taxon-name-part-type="class">Insecta</tp:taxon-name-part></tp:taxon-name>) of the World.</article-title><source>International Journal of Research Studies in Zoology</source><volume>2</volume>(<issue>4</issue>): <fpage>17</fpage>–<lpage>54</lpage>. <ext-link xlink:href="10.20431/2454-941X.0204003" ext-link-type="doi" xlink:type="simple">https://doi.org/10.20431/2454-941X.0204003</ext-link></mixed-citation></ref><ref id="B66"><mixed-citation xmlns:xlink="http://www.w3.org/1999/xlink" xlink:type="simple"><person-group><name name-style="western"><surname>Shcherbakov</surname><given-names>E</given-names></name><name name-style="western"><surname>Anisyutkin</surname><given-names>L</given-names></name></person-group> (<year>2018</year>) <article-title>Update on the praying mantises (<tp:taxon-name><tp:taxon-name-part taxon-name-part-type="class">Insecta</tp:taxon-name-part></tp:taxon-name>: <tp:taxon-name><tp:taxon-name-part taxon-name-part-type="order">Mantodea</tp:taxon-name-part></tp:taxon-name>) of South-East Vietnam. Annales de la Société entomologique de France (N.S.</article-title><source>)</source><volume>54</volume>: <fpage>119</fpage>–<lpage>140</lpage>. <ext-link xlink:href="10.1080/00379271.2018.1447394" ext-link-type="doi" xlink:type="simple">https://doi.org/10.1080/00379271.2018.1447394</ext-link></mixed-citation></ref><ref id="B3"><mixed-citation xmlns:xlink="http://www.w3.org/1999/xlink" xlink:type="simple"><person-group><name name-style="western"><surname>Battiston</surname><given-names>R</given-names></name><name name-style="western"><surname>Leandri</surname><given-names>F</given-names></name><name name-style="western"><surname>di Pietro</surname><given-names>W</given-names></name><name name-style="western"><surname>Andria</surname><given-names>S</given-names></name></person-group> (<year>2019</year>) <article-title><italic><tp:taxon-name><tp:taxon-name-part taxon-name-part-type="genus">Mantis</tp:taxon-name-part></tp:taxon-name></italic>, <italic><tp:taxon-name><tp:taxon-name-part taxon-name-part-type="genus">Hierodula</tp:taxon-name-part></tp:taxon-name></italic> e <italic><tp:taxon-name><tp:taxon-name-part taxon-name-part-type="genus">Sphodromantis</tp:taxon-name-part></tp:taxon-name></italic>: aggiornamento su conoscenze e identificazione delle mantidi (<tp:taxon-name><tp:taxon-name-part taxon-name-part-type="order">Mantodea</tp:taxon-name-part></tp:taxon-name>: <tp:taxon-name><tp:taxon-name-part taxon-name-part-type="subfamily">Mantinae</tp:taxon-name-part></tp:taxon-name>) native ed aliene presenti in Italia.</article-title><source>Scienze e storia dell’ ambiente padano</source><volume>38</volume>: <fpage>89</fpage>–<lpage>96</lpage>.</mixed-citation></ref><ref id="B46"><mixed-citation xmlns:xlink="http://www.w3.org/1999/xlink" xlink:type="simple"><person-group><name name-style="western"><surname>Moulin</surname><given-names>N</given-names></name></person-group> (<year>2020</year>) When Citizen Science highlights alien invasive species in France: The case of Indochina mantis, <italic><tp:taxon-name><tp:taxon-name-part taxon-name-part-type="genus">Hierodula</tp:taxon-name-part><tp:taxon-name-part taxon-name-part-type="species">patellifera</tp:taxon-name-part></tp:taxon-name></italic> (<tp:taxon-name><tp:taxon-name-part taxon-name-part-type="class">Insecta</tp:taxon-name-part></tp:taxon-name>, <tp:taxon-name><tp:taxon-name-part taxon-name-part-type="order">Mantodea</tp:taxon-name-part></tp:taxon-name>, <tp:taxon-name><tp:taxon-name-part taxon-name-part-type="family">Mantidae</tp:taxon-name-part></tp:taxon-name>). Biodiversity Data Journal 8: e46989. <ext-link xlink:href="10.3897/BDJ.8.e46989" ext-link-type="doi" xlink:type="simple">https://doi.org/10.3897/BDJ.8.e46989</ext-link></mixed-citation></ref><ref id="B2"><mixed-citation xmlns:xlink="http://www.w3.org/1999/xlink" xlink:type="simple"><person-group><name name-style="western"><surname>Audinet-Serville</surname><given-names>JG</given-names></name></person-group> (<year>1838</year>) <source>Histoire naturelle des insectes: Orthoptères.</source><publisher-name>Librairie Encyclopédique de Roret</publisher-name>, <publisher-loc>Paris XVIII</publisher-loc>, <size units="page">776 pp</size>. <ext-link xlink:href="10.5962/bhl.title.16081" ext-link-type="doi" xlink:type="simple">https://doi.org/10.5962/bhl.title.16081</ext-link></mixed-citation></ref><ref id="B82"><mixed-citation xmlns:xlink="http://www.w3.org/1999/xlink" xlink:type="simple"><person-group><name name-style="western"><surname>Wang</surname><given-names>TQ</given-names></name></person-group> (<year>1993</year>) Synopsis on the classification of <tp:taxon-name><tp:taxon-name-part taxon-name-part-type="order">Mantodea</tp:taxon-name-part></tp:taxon-name> from China. Shanghai Scientific and Technological, Literature Publishing House, Shanghai.</mixed-citation></ref><ref id="B65"><mixed-citation xmlns:xlink="http://www.w3.org/1999/xlink" xlink:type="simple"><person-group><name name-style="western"><surname>Schwarz</surname><given-names>C</given-names></name><name name-style="western"><surname>Ehrmann</surname><given-names>R</given-names></name><name name-style="western"><surname>Borer</surname><given-names>M</given-names></name><name name-style="western"><surname>Monnerat</surname><given-names>C</given-names></name></person-group> (<year>2018</year>) <article-title><tp:taxon-name><tp:taxon-name-part taxon-name-part-type="order">Mantodea</tp:taxon-name-part></tp:taxon-name> (<tp:taxon-name><tp:taxon-name-part taxon-name-part-type="class">Insecta</tp:taxon-name-part></tp:taxon-name>) of Nepal: Corrections and annotations to the checklist.</article-title><source>Biodiversität und Naturausstattung im Himalaya</source><volume>6</volume>: <fpage>201</fpage>–<lpage>247</lpage>.</mixed-citation></ref></ref-list></tp:taxon-treatment>
