# Supplementary material for: ﻿A taxonomic review of the order Mantodea in Korea based on morphology and DNA barcodes
Source: Zookeys. 2024 Jul 2;1206:1–43. doi: 10.3897/zookeys.1206.123355 (PMC11233986; doi:10.3897/zookeys.1206.123355)
Supplement: Supplementary material 1 — List of species with their locality data, voucher numbers, and GenBank accession numbers [file zookeys-1206-001_article-123355__-s001.xlsx]

## Sheet: Sheet1
Table S1. List of species with their locality data, voucher numbers, and GenBank accession numbers. Asterisks indicate new addition.
Species	Collection locality	Voucher number	COI
Amantis nawai	Wando, JN, Korea	N21147	*OQ826709
Amantis nawai	Wando, JN, Korea	N21148	*OQ826710
Amantis nawai	Geoje, GN, Korea	N21309	*OQ826711
Amantis nawai	Geoje, GN, Korea	N21310	*OQ826712
Amantis nawai	Jeju, JJ, Korea	N21564	*OQ826713
Acromantis japonica	Wando, JN, Korea	N21145	*OQ826714
Acromantis japonica	Wando, JN, Korea	N21146	*OQ826715
Acromantis japonica	Geoje, GN, Korea	N21312	*OQ826716
Mantis religiosa	Goolup-do, GG, Korea	N21168	*OQ826717
Mantis religiosa	Pyeongchang, GW, Korea	N21169	*OQ826718
Mantis religiosa	Pyeongchang, GW, Korea	N21170	*OQ826719
Mantis religiosa	Pyeongchang, GW, Korea	N21171	*OQ826720
Mantis religiosa	Goolup-do, GG, Korea	N21216	*OQ826721
Mantis religiosa	Gunsan, JB, Korea	N21265	*OQ826722
Mantis religiosa	China		MZ153073
Mantis religiosa	China		KX434836
Mantis religiosa	China		MN356097
Mantis religiosa	China		KU201317
Mantis religiosa	Poland		ON950340
Mantis religiosa	Poland		ON950339
Mantis religiosa	Poland		ON950338
Mantis religiosa	Bangladesh		MG587943
Mantis religiosa	Germany		KP282053
Mantis religiosa	Germany		KP282052
Mantis religiosa	Germany		KP282051
Mantis religiosa	Germany		KP282050
Mantis religiosa	Canada		MG377394
Mantis religiosa	Canada		KM529415
Mantis religiosa	India		OP862442
Mantis religiosa	USA		EF383796
Statilia maculata	Wanju, JB, Korea	N8488	*OQ826723
Statilia maculata	Wanju, JB, Korea	N8487	*OQ826724
Statilia maculata	Wonju, GW, Korea	N8109	*OQ826725
Statilia maculata	Pochen, GG, Korea	N8063	*OQ826726
Statilia maculata	Jangsu, JB, Korea	N21274	*OQ826727
Statilia maculata	Jangsu, JB, Korea	N21273	*OQ826728
Statilia maculata	Jangsu, JB, Korea	N21272	*OQ826729
Statilia maculata	Jangsu, JB, Korea	N21271	*OQ826730
Statilia maculata	Jangsu, JB, Korea	N21270	*OQ826731
Statilia maculata	Eumseong, CB, Korea	N21264	*OQ826732
Statilia maculata	Wanju, JB, Korea	N21191	*OQ826733
Statilia maculata	Wanju, JB, Korea	N21190	*OQ826734
Statilia maculata	Wanju, JB, Korea	N18145	*OQ826735
Statilia maculata	Youngdong, CB, Korea	N15932	*OQ826736
Statilia maculata	China		NC65760
Statilia maculata	China		KX434809
Statilia maculata	China		OK542390
Statilia maculata	Korea		OL913120
Statilia maculata	Korea		MN206343
Tenodera angustipennis	Daegu, GB, Korea	N15112	*OQ826737
Tenodera angustipennis	Daegu, GB, Korea	N15113	*OQ826738
Tenodera angustipennis	Jinan, JB, Korea	N21195	*OQ826739
Tenodera angustipennis	Wanju, JB, Korea	N21210	*OQ826740
Tenodera angustipennis	Wanju, JB, Korea	N21267	*OQ826741
Tenodera angustipennis	Jangsu, JB, Korea	N21277	*OQ826742
Tenodera angustipennis	Eumseong, CB, Korea	N21286	*OQ826743
Tenodera angustipennis	Eumseong, CB, Korea	N21287	*OQ826744
Tenodera angustipennis	China		KX434852
Tenodera angustipennis	China		NC65759
Tenodera angustipennis	China		OK542389
Tenodera angustipennis	Korea		OL913119
Tenodera sinensis	Hyieongsung, GW, Korea	N6209	*OQ826745
Tenodera sinensis	Jeju, JJ, Korea	N15059	*OQ826746
Tenodera sinensis	Jeonju, JB, Korea	N15067	*OQ826747
Tenodera sinensis	Youngdong, CB, Korea	N15931	*OQ826748
Tenodera sinensis	Jeongseon, GW, Korea	N15990	*OQ826749
Tenodera sinensis	Pyeongchang, GW, Korea	N16023	*OQ826750
Tenodera sinensis	Pyeongchang, GW, Korea	N21193	*OQ826751
Tenodera sinensis	Jinan, JB, Korea	N21194	*OQ826752
Tenodera sinensis	Wanju, JB, Korea	N21206	*OQ826753
Tenodera sinensis	Wanju, JB, Korea	N21207	*OQ826754
Tenodera sinensis	Wanju, JB, Korea	N21208	*OQ826755
Tenodera sinensis	Wanju, JB, Korea	N21209	*OQ826756
Tenodera sinensis	Eumseong, CB, Korea	N21262	*OQ826757
Tenodera sinensis	Eumseong, CB, Korea	N21263	*OQ826758
Tenodera sinensis	Jeonju, JB, Korea	N21266	*OQ826759
Tenodera sinensis	Jangsu, JB, Korea	N21278	*OQ826760
Tenodera sinensis	Eumseong, CB, Korea	N21288	*OQ826761
Tenodera sinensis	Korea		OL913128
Tenodera sinensis	Korea		MT129400
Tenodera sinensis	Canada		MN447996
Tenodera sinensis	China		NC30266
Tenodera sinensis	China		KY689132
Tenodera sinensis	China		KU201318
Tenodera sinensis	China		KX673199
Hierodula chinensis	Wanju, JB, Korea	N20556	*OQ826762
Hierodula chinensis	Wanju, JB, Korea	N20558	*OQ826763
Hierodula chinensis	Wanju, JB, Korea	N21192	*OQ826764
Hierodula chinensis	China		NC65745
Hierodula chinensis	China		OP108446
Hierodula chinensis	China		MZ673799
Hierodula patellifera	Yangsan, GN, Korea	N6188	MT124464
Hierodula patellifera	Geumsan, CN, Korea	N14865	MT124465
Hierodula patellifera	Daejeon, CN, Korea	N15045	MT124466
Hierodula patellifera	Daejeon, CN, Korea	N16095	MT124467
Hierodula patellifera	Wanju, JB, Korea	N21211	MT124468
Hierodula patellifera	Wanju, JB, Korea	N21212	MT124469
Hierodula patellifera	Wanju, JB, Korea	N21213	MT124470
Hierodula patellifera	Wanju, JB, Korea	N21214	MT124471
Hierodula patellifera	Wanju, JB, Korea	N21215	MT124472
Hierodula patellifera	Jangsu, JB, Korea	N21275	MT124473
Hierodula patellifera	Jangsu, JB, Korea	N21276	MT124474
Hierodula patellifera	Daegu, GB, Korea	N21279	MT124475
Hierodula patellifera	Daegu, GB, Korea	N21280	MT124476
Hierodula patellifera	Wanju, JB, Korea	N21282	MT124477
Hierodula patellifera	Wanju, JB, Korea	N21283	MT124478
Hierodula patellifera	Yeosu, JN, Korea	N21284	MT124479
Hierodula patellifera	Yeosu, JN, Korea	N21285	MT124480
Hierodula patellifera	Wanju, JB, Korea	N21294	MT124481
Hierodula patellifera	China		KX434853
Hierodula patellifera	China		KX091856
Hierodula patellifera	China		NC34283
Hierodula patellifera	China		KX611803
Hierodula patellifera	China		KR154223
Hierodula patellifera	India		OQ825995
Hierodula patellifera	Okinawa, Japan		MT439617
Hierodula patellifera	China		ON368817
Hierodula patellifera	Korea		OL913124
Hierodula patellifera	Korea		MW085419
Hierodula patellifera	China		KR011160
Hierodula patellifera	Guam, USA		MT124482
Hierodula patellifera	East Java, Indonesia		MT124484
Hierodula patellifera	East Java, Indonesia		MT124483
Hierodula patellifera	Okinawa, Japan		MT124485
